# Supplementary material for: Predicting individual perceptual scent impression from imbalanced dataset using mass spectrum of odorant molecules
Source: Sci Rep. 2022 Mar 8;12:3778. doi: 10.1038/s41598-022-07802-3 (PMC8904784; doi:10.1038/s41598-022-07802-3)
Supplement: Supplementary file 1 — Supplementary Information 1. [file 41598_2022_7802_MOESM1_ESM.xlsx]

## Sheet: Sheet1
Name of Molecules	cas_no
Acetal; Acetaldehyde diethyl acetal; 1,1-Diethoxyethane	105577
Acetaldehyde 2,3-butanediol acetal;	3299329
Acetaldehyde butyl ethyl acetal; 1-Butoxy-1-ethoxyethane	57006878
Acetaldehyde di-cis-3-hexenyl acetal	63449649
Acetaldehyde di-isobutyl acetal; 1,1-Di-isobutoxyethane	5669090
Acetaldehyde di-isopropyl acetal; 1,1-Di-isopropoxyethane	4285590
Acetaldehyde di-methylbutyl acetal;	13535438
Acetaldehyde dibutyl acetal; 1,1-Dibutyloxyethane	871227
Acetaldehyde dihexyl acetal; 1,1-Dihexyloxyethane	5405583
Acetaldehyde diphenethyl acetal; 1,1-Diphenethoxyethane	122714
Acetaldehyde dipropyl acetal ; 1,1-Dipropoxyethane	105828
Acetaldehyde ethyl cis-3-hexenyl acetal ; Leaf acetal	28069741
Acetaldehyde ethyl hexyl acetal; 1-Ethoxy-1-hexyloxyethane	54484730
Acetaldehyde ethyl linalyl acetal	40910494
Acetaldehyde ethyl methyl acetal; 1-Ethoxy-1-methoxyethane	10471144
Acetaldehyde ethyl propyl acetal; 1-Ethoxy-1-propoxyethane	20680108
Acetaldehyde glyceryl acetal	3773931
Acetaldehyde hexyl isoamyl acetal;	233665902
Acetaldehyde phenethyl propyl acetal; Hyacinth acetal	7493574
Acetanisole; 4-Methoxyacetophenone;	100061
Acetic acid; Ethanoic acid;	64197
Acetin; (tri-)Acetin; Triacetin; Glyceryl triacetate;	102761
Acetoin; 3-Hydroxy-2-butanone; 3-Hydroxybutan-2-one;	513860
Acetol; 1-Hydroxypropan-2-one	116096
Acetone glyceryl acetal(s); Acetone glyceryl ketal(s)	100798
Acetonyl acetate; 2-Oxopropyl acetate	592201
Acetophenone; Methyl phenyl ketone; Phenyl methyl ketone;	98862
Acetosyringone; 3,5-Dimethoxy-4-hydroxyacetophenone	2478388
Acetovanillone; 4-Hydroxy-3-methoxyacetophenone	498022
Acetoxybutyl acetate; 4-Acetoxybutyl acetate	628671
Acetoxycineole; 2-Acetoxy-1,8-cineole; 6-Acetoxy-1,8-cineole	57709952
Acetoxyphenylbutanone; 4-(p-Acetoxyphenyl)-2-butanone;	3572063
Acetyl thymol; Thymol acetate	528790
Acetylbutyldimethylindane; 4-acetyl-6-t-butyl-1,1-dimethylindane	13171001
Acetylbutyldimethylindane; Celestolide (IFF trademark);	13171001
Acetylcyclopentanone; 2-Acetylcyclopentan-1-one	1670468
Acetyldimethylfuran; 2-Acetyl-3,5-dimethylfuran	22940869
Acetyldimethylfuran; 3-Acetyl-2,5-dimethylfuran;	10599709
Acetyldimethylpyrazine; 2-Acetyl-3,5-dimethylpyrazine	54300082
Acetyldimethylthiophene; 3-Acetyl-2,5-dimethylthiophene-DELETED	2530101
Acetylethylpyrazine; 2-Acetyl-3-ethylpyrazine;	32974928
Acetylindole; 1-Acetylindole; N-Acetylindole	576158
Acetylmethylfuran; 2-Acetyl-5-methylfuran;	1193799
Acetylmethylpyrazine; 2-Acetyl-3-methylpyrazine	23787806
Acetylmethylpyrazine; 2-Acetyl-5-methylpyrazine	22047274
Acetylmethylpyrazine; 2-Acetyl-6-methylpyrazine	22047263
Acetylmethylthiophene; 2-Acetyl-3-methylthiophene	13679726
Acetylmethylthiophene; 2-acetyl-5-methylthiophene	13679748
Acetylpyrazine; 2-Acetylpyrazine;	22047252
Acetylpyridine; 3-Acetylpyridine; Methyl 3-pyridyl ketone;	350038
Acetylpyrrole; 2-Acetylpyrrole; Methyl pyrrolyl ketone;	1072839
Acetyltetrahydropyridine; 2-Acetyl-1,4,5,6-tetrahydropyridine	25343571
Acetylthiazole; 2-Acetylthiazole;	24295032
Acetylthiazoline; 2-Acetylthiazoline	29926418
Acitral B; 2-methyl-2-(4-methyl-3-pentenyl)cyclopropanecarbalde	97231351
Aconitic acid;	499127
Adipic acid; 1,4-Butanedicarboxylic acid;	124049
Adoxal (Givaudan); 2,6,10-trimethyl-9-undecenal	141139
Alanyl-glutamine; L-Alanyl-L-Glutamine	39537230
Allo-ocimene; Dimethyloctatriene; 2,6-Dimethylocta-2,4,6-triene	673847
Allyl acetate	591877
Allyl acetoacetate; allyl 3-oxobutanoate	1118849
Allyl alcohol; 2-Propen-1-ol	107186
Allyl anthranilate;	7493632
Allyl benzoate	583040
Allyl butanoate; Allyl butyrate;	2051787
Allyl butenoate; Allyl 2-butenoate; Allyl crotonate	20474935
Allyl cinnamate;	1866315
Allyl cyclohexanepropionate; Allyl cyclohexanepropanoate;	2705875
Allyl decanoate	57856812
Allyl ethylbutyrate; Allyl 2-ethylbutyrate;	7493698
Allyl formate	1838591
Allyl furoate; Allyl 2-furoate;	4208495
Allyl heptanoate;	142198
Allyl hexanoate; Allyl caproate;	123682
Allyl isoamyloxyacetate; Allyl amyl glycolate (so-called)	67634008
Allyl isobutyrate; allyl 2-methylpropanoate	15727772
Allyl isothiocyanate; Mustard Oil (so-called)	57067
Allyl isovalerate; Allyl 3-methylbutanoate;	2835394
Allyl levulinate; allyl 4-oxopentanoate	1070355
Allyl mercaptan; 2-Propenethiol;	870235
Allyl methyl disulfide;	2179580
Allyl methyl sulfide	10152768
Allyl methyl trisulfide;	34135858
Allyl nonanoate; Allyl pelargonate;	7493723
Allyl octanoate; Allyl caprylate;	4230971
Allyl pentanoate; Allyl valerate	6321455
Allyl phenoxyacetate; 2-Propenyl phenoxyacetate;	7493745
Allyl phenylacetate; 2-Propenyl phenylacetate;	1797746
Allyl phenylacetate; allyl 2-phenylacetate	1797746
Allyl propionate; Allyl Propanoate;	2408200
Allyl sulfide; Diallyl sulfide;	592881
Allyl thiopropionate; S-Allyl propanethioate	41820228
Allyl tiglate;	7493712
Allyldimethoxyphenol; 4-Allyl-2,6-dimethoxyphenol;	6627889
Aminoacetophenone; ortho-Aminoacetophenone; 2-Aminoacetophenone	551939
Aminobutyric acid; 4-Aminobutyric acid; GABA	56122
Amyl cinnamate; Pentyl cinnamate	3487998
Amyl acetate; Pentyl acetate	628637
Amyl acetate; tert-Amyl acetate; 1,1-dimethylpropyl acetate	625161
Amyl alcohol; 1-Pentanol; Pentyl alcohol;	71410
Amyl anthranilate; pentyl 2-aminobenzoate	30100153
Amyl benzoate; Pentyl benzoate	2049969
Amyl butyrate; n-Pentyl butanoate; Amyl butanoate;	540181
Amyl decanoate; Pentyl decanoate	5933879
Amyl dodecanoate; Pentyl dodecanoate; Amyl laurate	5350038
Amyl formate; n-Pentyl formate;	638493
Amyl hexanoate; Amyl caproate; Pentyl hexanoate;	540078
Amyl isobutyrate; Pentyl isobutyrate	2445729
Amyl isothiocyanate; Pentyl isothiocyanate	629129
Amyl isovalerate: Pentyl isovalerate	25415627
Amyl lactate; Pentyl lactate;	6382065
Amyl levulinate; pentyl 4-oxopentanoate	20279496
Amyl methyl disulfide; Methyl pentyl disulfide; 2,3-Dithiaoctane	72437684
Amyl methylbutyrate; Amyl 2-methylbutyrate	68039269
Amyl nonanoate; Amyl pelargonate	61531451
Amyl octanoate; Amyl caprylate;	638255
Amyl phenylacetate; Pentyl phenylacetate;	5137520
Amyl propionate; Pentyl propionate	624544
Amyl salicylate; Pentyl salicylate	2050080
Amyl valerate; Pentyl pentanoate	2173560
Amylcinnamaldehyde; alpha-Amylcinnamaldehyde; Buxine;	122407
Amylcinnamyl acetate; alpha-Amylcinnamyl acetate;	7493789
Amylcinnamyl alcohol; alpha-Amylcinnamyl alcohol;	101859
Amylcyclopentenone; 2-amyl-2-cyclopentenone	25564221
Anethole (no isomer specified); Anise camphor; isoEstragole;	104461
Angelic acid; cis-2-Methylbut-2-enoic acid	565639
Angelica lactone; alpha-Angelica lactone;	591128
Angelica lactone; beta-angelica lactone	591117
Anisaldehyde dimethyl acetal	2186927
Anisaldehyde propylene glycol acetal	6414320
Anisaldehyde: p-Anisaldehyde; p-Methoxybenzaldehyde;	123115
Anisic acid; p-Anisic acid; 4-Methoxybenzoic acid	100094
Anisole; Methoxybenzene;	100663
Anisyl acetate; 4-Methoxybenzyl acetate;	104212
Anisyl acetone; 4-(p-Methoxyphenyl)-2-butanone;	104201
Anisyl alcohol; 4-Methoxybenzyl alcohol;	105135
Anisyl butyrate; 4-Methoxybenzyl butanoate;	6963560
Anisyl formate; 4-Methoxybenzyl formate;	122918
Anisyl hexanoate: Anisyl caproate	6624608
Anisyl isobutyrate; 4-Methoxybenzyl isobutanoate;	71172264
Anisyl phenylacetate; 4-Methoxybenzyl phenylacetate;	102170
Anisyl propionate; 4-Methoxybenzyl propanoate;	7549339
Anisylidene acetone; 4-(p-methoxyphenyl)-3-buten-2-one	943884
Apiole; Apiol; Parsley apiol; Parsley camphor	523808
Arachidonic acid; 5,8,11,14-Eicosatetraenoic acid;	506321
Arginine; L-Arginine	74793
Artemisia Ketone; 3,3,6-Trimethylhepta-1,5-dien-4-one	546496
Ascorbic acid; Vitamin C; L-Ascorbic acid	50817
Asparagine; L-Asparagine	70473
Asparagine; dl-Asparagine	3130878
Aspartic acid; L-Aspartic acid;	56848
Benzaldehyde diethyl acetal; a,a-Diethoxytoluene	774481
Benzaldehyde dimethyl acetal;	1125888
Benzaldehyde propylene glycol acetal;	2568254
Benzaldehyde;	100527
Benzenethiol; Thiophenol; Phenyl mercaptan;	108985
Benzofurancarboxaldehyde; 2-Benzofurancarboxaldehyde;	4265161
Benzoic acid;	65850
Benzoin;	119539
Benzonitrile	100470
Benzophenone; Diphenyl ketone;	119619
Benzothiazole;	95169
Benzothiophene; Thianaphthene; 1-benzothiophene	95158
Benzoylanthranilic acid; N-Benzoylanthranilic acid	579931
Benzyl acetate;	140114
Benzyl acetoacetate;	5396894
Benzyl alcohol;	100516
Benzyl anthranilate; Benzyl 2-aminobenzoate	82185419
Benzyl benzoate;	120514
Benzyl butyl ether;	588670
Benzyl butyrate; Benzyl butanoate;	103377
Benzyl cinnamate;	103413
Benzyl decanoate; Benzyl caprate	42175417
Benzyl disulfide; Dibenzyl disulfide; 1,2-dibenzyldisulfane	150607
Benzyl dodecanoate; Benzyl laurate	140250
Benzyl ethyl ether;	539300
Benzyl formate;	104574
Benzyl hexanoate; Benzyl caproate	6938450
Benzyl isobutyrate; Benzyl 2-methylpropanoate;	103286
Benzyl isothiocyanate	622786
Benzyl isovalerate; Benzyl 3-methylbutanoate;	103388
Benzyl levulinate; benzyl 4-oxopentanoate	6939759
Benzyl mercaptan;	100538
Benzyl methyl ether	538863
Benzyl methyl sulfide;	766927
Benzyl methylbutenoate; Benzyl 2-methyl-2-butenoate	67674413
Benzyl methylbutyrate; Benzyl 2-methylbutyrate	56423406
Benzyl nonanoate; Benzyl pelargonate	6471665
Benzyl octanoate; Benzyl caprylate	10276854
Benzyl octyl ether	54852641
Benzyl phenylacetate;	102169
Benzyl propionate; Benzyl Propanoate;	122634
Benzyl salicylate;	118581
Benzyl tiglate; Benzyl trans-2-methyl-2-butenoate;	37526888
Benzyl valerate; Benzyl pentanoate	10361394
Betaine; (Carboxymethyl)trimethylammonium hydroxide inner salt	107437
Biphenyl; Diphenyl; Phenylbenzene;	92524
Bis-Methylthiomethane; bis-(Methylthio)methane;	1618264
Bisabolene; alpha-Bisabolene; Bisabola-1,8,12-triene	17627440
Bisabolene; beta-Bisabolene	495614
Bisabolol; alpha-Bisabolol; (-)-alpha-Bisabolol	23089261
Bisethylthioethane; 1,1-bis(Ethylthio)ethane	14252427
Bisfurfuryl disulfide; Bis(2-furfuryl) disulfide;	4437201
Bisfurfuryl sulfide; Bis(2-furfuryl) sulfide	13678676
Borneol; endo-Borneol	507700
Bornyl acetate; endo-Bornyl acetate	76493
Bornyl acetate; l-Bornyl acetate; endo-l-Bornyl acetate	5655618
Bornyl butyrate; endo-Bornyl butyrate	13109701
Bornyl formate; endo-Bornyl formate	7492413
Bornyl isovalerate; Bornyl 3-methylbutanoate;	76506
Bornyl valerate; Bornyl n-pentanoate; endo-Bornyl valerate;	7549419
Bourbonene; beta-Bourbonene;	5208593
Butanal diethyl acetal; 1,1-Diethoxybutane	3658955
Butanediol diacetate; 2,3-butanediol diacetate	1114927
Butanedithiol; 2,3-Butanedithiol;	4532643
Butanedithiol; Butane-1,4-dithiol; 1,4-Butanedithiol	1191088
Butanethiol; 1-Butanethiol;	109795
Butanethiol; Butane-2-thiol; 2-butanethiol	513531
Butanol; 2-Butanol; Butan-2-ol;	78922
Butanone; 2-Butanone; Methyl ethyl ketone;	78933
Butenal; trans-2-Butenal; trans-But-2-enal; Crotonaldehyde	123739
Butenoic acid; But-2-enoic acid (cis and/or trans)	3724650
Butenol; But-2-en-1-ol; Crotyl alcohol	6117915
Butenol; But-3-en-2-ol; 3-Buten-2-ol	598323
Butenone; 3-Buten-2-one; But-3-en-2-one	78944
Butenyl isothiocyanate; 3-Butenyl isothiocyanate	3386978
Butoxybenzaldehyde; 4-Butoxybenzaldehyde	5736889
Butoxyethanol; 2-Butoxyethan-1-ol; 2-Butoxyethanol	111762
Butoxyethyl acetate; 2-Butoxyethyl acetate	112072
Butyl acetate; sec-Butyl acetate	105464
Butyl acetate; n-Butyl acetate;	123864
Butyl acetoacetate; n-Butyl acetoacetate;	591606
Butyl acetoacetate; tert-Butyl acetoacetate	1694311
Butyl alcohol; Butanol; 1-Butanol; n-Butanol;	71363
Butyl anthranilate;	7756969
Butyl benzoate	136607
Butyl butanoate; sec-Butyl butyrate; 1-Methylpropyl butanoate;	819976
Butyl butyrate; Butyl butanoate;	109217
Butyl butyryllactate;	7492708
Butyl cinnamate; n-Butyl cinnamate;	538658
Butyl decanoate; Butyl caprate	30673360
Butyl ethyl disulfide; Ethyl butyl disulfide	63986038
Butyl ethyl ether; sec-Butyl ethyl ether;	2679870
Butyl formate; n-Butyl formate;	592847
Butyl formate; sec-Butyl formate; But-2-yl formate	589402
Butyl furoate; Butyl 2-furoate	583335
Butyl heptanoate;	5454284
Butyl hexadecanoate; Butyl palmitate	111068
Butyl hexanoate; Butyl caproate;	626824
Butyl hydroxybenzoate; n-Butyl 4-hydroxybenzoate;	94268
Butyl isobutyrate; n-Butyl 2-methylpropanoate;	97870
Butyl isothiocyanate	592825
Butyl isothiocyanate; sec-Butyl isothiocyanate	4426793
Butyl isovalerate; n-Butyl 3-methylbutanoate;	109193
Butyl lactate; n-Butyl 2-hydroxypropanoate;	138227
Butyl laurate; n-Butyl dodecanoate;	106183
Butyl levulinate;	2052155
Butyl methacrylate; butyl 2-methylacrylate	97881
Butyl methylbutanethioate; S-sec-2-Butyl 3-methylbutanethioate	2432919
Butyl methylbutyrate; n-Butyl 2-methylbutyrate	15706737
Butyl methylvalerate; Butyl 2-methylvalerate	6297412
Butyl myristate; Butyl tetradecanoate	110361
Butyl nonanoate; Butyl pelargonate	50623579
Butyl octanoate; Butyl Caprylate	589753
Butyl oleate	142778
Butyl phenylacetate;	122430
Butyl pivalate; Butyl 2,2-dimethylpropionate	5129373
Butyl propionate; n-Butyl propanoate;	590012
Butyl propionate; t-Butyl propionate; tert-Butyl propionate	20487405
Butyl propyl disulfide; 1-(propyldithio)butane	72437640
Butyl salicylate; n-Butyl salicylate;	2052144
Butyl sorbate; butyl (2E,4E)-hexa-2,4-dienoate	7367784
Butyl stearate; n-Butyl octadecanoate;	123955
Butyl sulfide; Dibutyl sulfide;	544401
Butyl undecanoate	10580242
Butyl undecenoate; n-Butyl 10-undecenoate; Butyl undeylenate	109422
Butyl valerate; n-Butyl pentanoate;	591684
Butylacetophenone; p-tert-Butylacetophenone	943271
Butylamine; 1-Aminobutane;	109739
Butylamine; sec-Butylamine; 2-Aminobutane;	13952846
Butylated hydroxytoluene; BHT;	128370
Butylcyclohexanol; 2-tert-Butylcyclohexanol; Verdol (IFF)	13491797
Butylcyclohexanol; p-tert-Butylcyclohexanol	98522
Butylcyclohexanol; trans-4-tert-Butylcyclohexanol	21862635
Butylcyclohexanone; 4-tert-Butylcyclohexanone	98533
Butylcyclohexyl acetate; 4-tert-butylcyclohexyl acetate	32210234
Butyldimethylthiazole; 2-Butyl-4,5-dimethylthiazole	76572480
Butylethylthiophene; 2-Butyl-5-ethylthiophene	54411062
Butylfuran; 2-Butylfuran	4466244
Butylidenephthalide; 3-n-Butylidenephthalide;	551086
Butylmethylpyrazine; 2-Butyl-3-methylpyrazine	15987005
Butylphenol; 3-tert-Butylphenol	585342
Butylpyridine; 2-Butylpyridine	5058195
Butylpyridine; 3-Butylpyridine	539322
Butylpyridine; 4-t-Butylpyridine; para-tert-Butylpyridine	3978812
Butyltetrahydrofuran; 2-Butyltetrahydrofuran	1004291
Butylthiazole; 4-Butylthiazole	53833333
Butylthiophene; 2-Butylthiophene	1455205
Butyraldehyde; Butanal; n-Butanal;	123728
Butyric acid; n-Butanoic acid;	107926
Butyrin; (tri-)Butyrin; Tributyrin; Glyceryl tributanoate;	60015
Butyrylfuran; 2-Butyrylfuran; 2-Furyl propyl ketone	4208575
Butyrylthiophene; 2-Butyrylthiophene; 1-(2-Thienyl)butan-1-one	5333835
Cadinene; delta-Cadinene	483761
Caffeine;	58082
Camphene;	79925
Campholenic aldehyde;	4501580
Camphor; d-Camphor; (1R)-(+)-camphor	464493
Capsaicin;	404864
Carene; delta-3-Carene; Car-3-ene; 3-Carene	13466789
Carotene; beta-Carotene	7235407
Carvacrol; 2-Methyl-5-isopropylphenol;	499752
Carvacryl acetate; 5-Isopropyl-2-methyl phenyl acetate	6380285
Carveol; p-Mentha-6,8-dien-2-ol;	99489
Carvomenthol; p-Menthan-2-ol;	499694
Carvomenthone; p-Menthan-2-one; Tetrahydrocarvone;	499707
Carvone oxide; cis-Carvone oxide; Carvone-1,6-oxide;	18383498
Carvone oxide; trans-Carvone oxide	18383498
Carvone;	99490
Carvone; d-Carvone	2244168
Carvone; l-Carvone	6485401
Carvyl acetate;	97427
Carvyl acetate; (cis-isomer)	1205421
Carvyl propionate; Carvyl propanoate;	97450
Caryophyllene oxide; beta-Caryophyllene oxide;	1139306
Caryophyllene; beta-Caryophyllene;	87445
Catechol diethyl ether; 1,2-diethoxybenzene	2050466
Catechol; 1,2-dihydroxybenzene; o-Hydroxyphenol;	120809
Cedrene; alpha-Cedrene	469614
Cedrene; beta-Cedrene; 8(14)-Cedrene (Note*)	546281
Cedrenol; Cedr-8(15)-en-9-ol	28231030
Cedrol; (+)-Cedrol	77532
Cedryl acetate; (+)-Cedryl acetate	77543
Chavicol; 4-Allylphenol; p-Allylphenol	501928
Choline Chloride	67481
Cineole; 1,4-Cineole;	470677
Cinnamaldehyde;	104552
Cinnamic acid;	621829
Cinnamyl acetate; 3-Phenyl-2-propen-1-yl acetate;	103548
Cinnamyl alcohol; 3-Phenyl-2-propen-1-ol;	104541
Cinnamyl anthranilate; (Banned as food flavor by FDA in 1985)	87296
Cinnamyl butyrate; Cinnamyl butanoate;	103617
Cinnamyl cinnamate;	122690
Cinnamyl formate;	104654
Cinnamyl hexanoate; Cinnamyl caproate	6994203
Cinnamyl isobutyrate; Cinnamyl 2-methylpropanoate;	103593
Cinnamyl isovalerate; Cinnamyl 3-methylbutanoate;	140272
Cinnamyl phenylacetate;	7492651
Cinnamyl propionate; Cinnamyl propanoate;	103560
Cinnamyl valerate; Cinnamyl pentanoate	10482652
Citral diethyl acetal;	7492662
Citral;	5392405
Citric acid;	77929
Citronellal;	106230
Citronellol; dl-Citronellol; (+/-)-3,7-Dimethyl-6-octen-1-ol	106229
Citronellol; l-alpha-Citronellol; (S)-3,7-Dimethyl-7-octen-1-ol	6812788
Citronellyl acetate;	150845
Citronellyl anthranilate;	68555577
Citronellyl butyrate;	141162
Citronellyl formate;	105851
Citronellyl isobutyrate;	97892
Citronellyl isovalerate;	68922101
Citronellyl propionate; Citronellyl propanoate;	141140
Citronellyl tiglate; Citronellyl 2-methylbut-2-enoate	24717859
Civetone; Cycloheptadecaenone; cis-Cycloheptadeca-9-en-1-one;	542461
Copaene; alpha-Copaene	3856255
Coumaric acid, trans (ortho); (E)-ortho-Hydroxycinnamic acid	614608
Cresol; 2-Methylphenol; o-Cresol;	95487
Cresol; 3-Methylphenol; m-Cresol;	108394
Cresol; 4-methylphenol; p-Cresol;	106445
Cresyl benzoate; p-Cresyl benzoate	614346
Cresyl butyrate; p-cresyl butyrate; 4-methylphenyl butyrate	14617926
Cresyl ethyl ether; p-Cresyl ethyl ether, 4-Cresyl ethyl ether	622606
Cresyl methyl ether; m-cresyl methyl ether;	100845
Crotonic acid; 2-Butenoic acid; (E)-2-Butenoic acid;	107937
Cryptone; 4-Isopropylcyclohex-2-en-1-one	500027
Cubebene; beta-Cubebene	13744155
Cuminaldehyde; Cuminic aldehyde;	122032
Cuminyl acetate; 4-Isopropylbenzyl acetate	59230578
Cyclocitral; alpha-Cyclocitral;	432246
Cyclocitral; beta-Cyclocitral;	432257
Cyclododecanol	1724396
Cycloheptanone	502421
Cyclohexane	110827
Cyclohexaneacetic acid;	5292217
Cyclohexanecarboxylic acid; Cyclohexylcarboxylic acid	98895
Cyclohexaneethyl acetate; Cyclohexylethyl acetate;	21722838
Cyclohexanethiol; Cyclohexyl mercaptan	1569693
Cyclohexanol	108930
Cyclohexanone	108941
Cyclohexenone; 2-Cyclohexen-1-one; 2-Cyclohexenone	930687
Cyclohexyl acetate;	622457
Cyclohexyl anthranilate;	7779160
Cyclohexyl benzoate	2412739
Cyclohexyl butyrate; Cyclohexyl butanoate;	1551446
Cyclohexyl caproate; Cyclohexyl hexanoate;	6243103
Cyclohexyl cinnamate;	7779171
Cyclohexyl formate;	4351546
Cyclohexyl isobutyrate; Cyclohexyl 2-methylpropanoate	1129471
Cyclohexyl isovalerate; Cyclohexyl 3-methylbutanoate;	7774449
Cyclohexyl phenylacetate; Cyclohexyl 2-phenylacetate	42288755
Cyclohexyl propionate; Cyclohexyl propanoate;	6222351
Cyclohexyl valerate; Cyclohexyl pentanoate	1551435
Cyclohexylethanol; (ｱ)-1-Cyclohexylethanol	1193813
Cyclohexylethanol; Cyclohexylethyl alcohol;	4442799
Cyclohexylpropionic acid; 3-Cyclohexylpropionic acid	701973
Cyclopentanethiol; Cyclopentyl mercaptan;	1679078
Cyclopentanol	96413
Cyclopentanone	120923
Cyclopentyl acetate	933051
Cyclopentylcyclopentanone; 2-cyclopentylcyclopentanone	4884246
Cymene; p-Cymene; 1-Methyl-4-isopropylbenzene;	99876
Cymenol; p-Cymen-8-ol; p,alpha,alpha-Trimethylbenzylalcohol;	1197019
Cysteine; L-Cysteine;	52904
Cystine; L-Cystine;	56893
Damascenone; beta-Damascenone;	23696857
Damascone; alpha-Damascone; (trans isomer)	24720090
Decadienal; trans,trans-2,4-Decadienal;	25152845
Decadienal; 2,4-Decadienal (no isomers specified)	2363884
Decadienol; (E,E)-Deca-2,4-dien-1-ol;	18409217
Decalactone; delta-Decalactone; 5-Decanolide;	705862
Decalactone; epsilon-Decalactone; 6-Decanolide;	5579782
Decalactone; gamma-Decalactone; 4-Decanolide;	706149
Decanal diethyl acetal; 1,1-Diethoxydecane;	34764028
Decanal dimethyl acetal; 1,1-Dimethoxydecane;	7779411
Decanal; Aldehyde C-10; Decyl aldehyde;	112312
Decane; n-Decane	124185
Decanoic acid; Capric acid;	334485
Decanol; 1-Decanol; Decyl alcohol; Alcohol C-10;	112301
Decanol; 3-Decanol;	1565817
Decanone; 2-Decanone; Decan-2-one	693549
Decanone; Decan-3-one; 3-Decanone; Ethyl heptyl ketone	928803
Decenal; cis-4-Decenal; (Z)-4-Decenal	21662099
Decenal; cis-7-decenal; (Z)-7-decenal	21661972
Decenal; trans-2-Decenal; (E)-2-Decenal	3913813
Decenoic acid; (E)-2-Decenoic acid; trans-2-Decenoic acid;	334496
Decenoic acid; 2-Decenoic acid (no isomers specified)	3913857
Decenoic acid; 3-Decenoic acid; Dec-3-enoic acid	15469779
Decenoic acid; 9-Decenoic acid;	14436329
Decenol; (E)-2-Decenol; trans-2-Decenol	22104809
Decenol; 2-Decen-1-ol; Dec-2-en-1-ol (no isomers specified)	22104809
Decenol; 9-Decen-1-ol ; Dec-9-en-1-ol	13019222
Decenol; cis-4-Decenol; (Z)-4-decen-1-ol	57074370
Decenone; 3-Decen-2-one; Dec-3-en-2-one;	10519332
Decenone; 9-Decen-2-one; Dec-9-en-2-one	35194300
Decenyl acetate; 9-Decenyl acetate; Rosalva acetate	50816187
Decyl acetate; n-Decyl acetate;	112174
Decyl butyrate; Decyl butanoate;	5454091
Decyl formate	5451525
Decyl hexanoate; decyl caproate	52363436
Decyl isobutyrate; Decyl 2-methylpropionate	5454228
Decyl octanoate	2306890
Decyl propionate; Decyl propanoate;	5454193
Dehydrodihydroionone; 3,4-Dehydrodihydro-beta-ionone	20483367
Dehydroionene; 1,2-Dihydro-1,1,6-trimethylnaphthalene	30364386
Di-isopropyltrithiolane; 3,5-Di-isopropyl-1,2,4-trithiolane	54934995
Di-sec-butyl disulfide; 2-(sec-butyldithio)butane	5943306
Diacetyl; 2,3-dioxobutane; 2,3-Butanedione	431038
Diallyl disulfide; Allyl disulfide;	2179579
Diallyl tetrasulfide	2444497
Diallyl trisulfide; Allyl trisulfide;	2050875
Diamyl disulfide; di-tert-Amyl disulfide	34965305
Dibenzyl ether;	103504
Dibutyl adipate; Dibutyl hexanedioate	105997
Dibutyl disulfide	629458
Dibutyl ether; 1-butoxybutane	142961
Dibutyl ketone; 5-nonanone	502567
Dibutyl malate; Dibutyl 2-hydroxybutanedioate	1587184
Dibutyl sebacate; Dibutyl decan-1,10-dioate;	109433
Dibutyl succinate	141037
Dicyclohexyl disulfide;	2550405
Diethoxymethane; Formaldehyde diethyl acetal	462953
Diethoxymethylbutane; 1,1-Diethoxy-2-methylbutane	3658944
Diethoxypropene; 2-Propenal diethyl acetal	3054953
Diethyl adipate; Diethyl hexanedioate	141286
Diethyl carbonate	105588
Diethyl diethylmalonate; Diethyl diethylmalonate	77258
Diethyl disulfide; 3,4-Dithiahexane	110816
Diethyl dodecanedioate; Diethyl 1,12-dodecanedioate	10471280
Diethyl fumarate; Diethyl but-2(trans)-enedioate	623916
Diethyl maleate	141059
Diethyl malonate; Diethyl propane-1,3-dioate;	105533
Diethyl oxalate	95921
Diethyl pentanedioate; Diethyl glutarate	818382
Diethyl sebacate; Diethyl decane-1,10-dioate;	110407
Diethyl succinate; Diethyl butane-1,4-dioate;	123251
Diethyl sulfide; Ethyl sulfide; Diethyl thioether	352932
Diethyl tartrate;	87912
Diethyl trisulfide	3600246
Diethylamine	109897
Diethylmethylpyrazine; 2,3-Diethyl-5-methylpyrazine;	18138040
Diethylmethylpyrazine; 3,5-Diethyl-2-methylpyrazine;	18138051
Diethylmethylthiazole; 2,5-Diethyl-4-methylthiazole	41981719
Diethylpyrazine; 2,3-Diethylpyrazine;	15707241
Diethylpyrazine; 2,5-Diethylpyrazine	13238841
Diethyltetrahydrofuran; 2,5-Diethyltetrahydrofuran;	41239489
Diethylthiazole; 2,5-Diethylthiazole	15729767
Diethylthiophene; 3,4-Diethylthiophene	35686147
Diethyltrithiolane; 3,5-Diethyl-1,2,4-trithiolane	54644289
Difurfuryl disulfide; 2,2'-(Dithiodimethylene)-difuran;	4437201
Difurfuryl ether;	4437223
Dihydroactinidiolide; (+/-)-Dihydroactinidiolide	15356748
Dihydroambrettolide; Hexadecano-1,16-lactone	109295
Dihydrobenzofuran; 2,3-Dihydrobenzofuran	496162
Dihydrocarveol; p-Menth-8(9)-en-2-ol;	619012
Dihydrocarvone; p-Menth-8-en-2-one;	7764503
Dihydrocarvyl acetate; p-Menth-8(9)-en-2-yl acetate;	20777495
Dihydrocoumarin; Benzodihydropyrone;	119846
Dihydrodihydroxymethylpyranone; DDMP	28564832
Dihydrodimethylcyclopentapyrazine	38917612
Dihydroeugenol; 2-Methoxy-4-propylphenol; 4-Propylguaiacol;	2785877
Dihydrofarnesol; (+/-)-2,3-Dihydrofarnesol;	51411246
Dihydroionone; Dihydro-alpha-ionone;	31499726
Dihydroionone; Dihydro-beta-ionone;	17283817
Dihydrojasmone; 3-Methyl-2-pentyl-2-cyclopentenone;	1128081
Dihydromyrcenol; 2,6-Dimethyloct-7-en-2-ol	18479588
Dihydroterpineol; Dihydro-alpha-terpineol; p-Menthan-8-ol	498817
Dihydrothiophenone; 4,5-Dihydro-3(2H)thiophenone;	1003049
Dihydroxyacetophenone; 2,6-Dihydroxyacetophenone	699832
Dihydroxybenzoic acid; 2,4-Dihydroxybenzoic acid;	89861
Dihydroxydihydroxymethyldioxane; Dihydoxyacetone dimer	62147493
Dihydroxydithiane; 2,5-Dihydroxy-1,4-dithiane;	40018266
Diisoamyl disulfide	2051049
Diisoamyl ether	544014
Diisobutyl adipate; Diisobutyl hexanedioate	141048
Diisobutyl disulfide; Bis(isobutyl) disulfide	1518725
Diisopropyl adipate	6938949
Diisopropyl disulfide; Isopropyl disulfide;	4253898
Diisopropyl ketone; 2,4-dimethylpentan-3-one	565800
Diisopropyl sulfide; diisopropylsulfane	625809
Dill ether; 3,9-epoxy-1-p-menthene	70786446
Dimercaptopropanol; 2,3-Dimercaptopropan-1-ol	59529
Dimethoxyacetophenone; 3,4-dimethoxyacetophenone	1131620
Dimethoxybenzaldehyde; 2,3-Dimethoxybenzaldehyde	86511
Dimethoxybenzene; m-Dimethoxybenzene;	151100
Dimethoxybenzene; 1,2-Dimethoxybenzene; Veratrol	91167
Dimethoxybenzene; p-Dimethoxybenzene;	150787
Dimethoxybenzyl alcohol; 2,3-Dimethoxybenzyl alcohol	5653678
Dimethoxybenzyl alcohol; 3,4-dimethoxybenzyl alcohol	93038
Dimethoxyethane; 1,1-Dimethoxyethane; Dimethylacetal;	534156
Dimethoxyhexane; Hexanal dimethyl acetal	1599479
Dimethoxymethane; 1,1-Dimethoxymethane	109875
Dimethoxymethylbenzene; 1,2-Dimethoxy-4-methylbenzene	494995
Dimethoxyphenol; 2,6-Dimethoxyphenol; Syringol;	91101
Dimethoxypropane; 2,2-Dimethoxypropane	77769
Dimethoxytetrahydrofuran; 2,5-Dimethoxytetrahydrofuran	696593
Dimethoxyvinylbenzene; 3,4-Dimethoxy-1-vinylbenzene;	6380230
Dimethyl adipate	627930
Dimethyl benzyl carbinyl propionate	67785777
Dimethyl carbonate	616386
Dimethyl disulfide; Methyl disulfide;	624920
Dimethyl malonate	108598
Dimethyl sebacate; Dimethyl decanedioate	106796
Dimethyl succinate; Dimethyl butane-1,4-dioate;	106650
Dimethyl sulfoxide; DMSO; Methylsulfinylmethane;	67685
Dimethyl tetrasulfide	5756241
Dimethyl trisulfide; Methyl trisulfide;	3658808
Dimethylacetophenone; 2,4-Dimethylacetophenone;	89747
Dimethylacetylcyclohexene;	43219687
Dimethylacetylthiazole; 2,4-Dimethyl-5-acetylthiazole;	38205606
Dimethylanisole; 2,4-Dimethylanisole	6738234
Dimethylbenzaldehyde; 2,4-Dimethylbenzaldehyde;	15764166
Dimethylbenzyl acetate; 1,1-dimethylbenzyl acetate;	3425727
Dimethylbenzyl alcohol; p-alpha-Dimethylbenzyl alcohol;	536505
Dimethylbutanediol; 2,3-Dimethylbutane-2,3-diol	76095
Dimethylbutanol; 3,3-Dimethylbutan-2-ol	464073
Dimethylbutyl acetate; 1,3-Dimethylbutyl acetate	108849
Dimethylcyclopentenone; 2,3-Dimethyl-2-cyclopentenone	1121057
Dimethylcyclopentenone; 3,4-Dimethylcyclopent-2-en-1-one	30434641
Dimethylethyloxazole; 2,5-Dimethyl-4-ethyloxazole	30408618
Dimethylethylphenol; 4-(1,1-Dimethylethyl)phenol	98544
Dimethylethylthiazole; 2,5-Dimethyl-4-ethylthiazole	32272574
Dimethylethylthiazole; 4,5-Dimethyl-2-ethylthiazole	873643
Dimethylfuran; 2,5-Dimethylfuran	625865
Dimethylheptanethiol; 1,1-Dimethylheptanethiol	25360105
Dimethylheptanol; 2,6-Dimethyl-2-heptanol; Lolitol (IFF)	13254347
Dimethylheptanol; 2,6-Dimethyl-4-heptanol;	108827
Dimethylheptanone; 2,6-Dimethyl-4-heptanone;	108838
Dimethylheptenal; 2,6-Dimethyl-5-heptenal; Melonalｮ;	106729
Dimethylheptenol; 2,6-Dimethyl-5-heptenol; Melonol	4234939
Dimethylheptyl acetate; 2,6-Dimethyl-4-heptyl acetate	10250450
Dimethylhexane; 2,2-Dimethylhexane	590738
Dimethylhexane; 2,4-Dimethylhexane	589435
Dimethylhexenone; 3,4-Dimethylhex-3-en-2-one	1635025
Dimethylisopropyloxazole; 4,5-Dimethyl-2-isopropyloxazole	19519450
Dimethylmethoxyfuranone; 2,5-Dimethyl-4-methoxy-3(2H)-furanone	4077478
Dimethylmethylpropenyltetrahydrofuran;	7416355
Dimethylnonadienol; trans & cis-4,8-Dimethyl-3,7-nonadien-2-ol	67845505
Dimethylnonadienone; (3Z)-4,8-Dimethyl-3,7-nonadiene-2-one	817889
Dimethylnonadienone; (E) & (Z)-4,8-Dimethyl-3,7-nonadien-2-one	817889
Dimethylnonadienyl acetate	91418256
Dimethyloctanol; 3,6-Dimethyloctan-3-ol	151199
Dimethyloctanol; 3,7-Dimethyloctanol; Dihydrocitronellol	106218
Dimethyloctatrienol; 2,6-Dimethylocta-1,5,7-trien-3-ol	29414560
Dimethyloctatrienol; 3,7-Dimethylocta-1,5,7-trien-3-ol	29957435
Dimethyloctenoic acid; 3,7-Dimethyl-6-octenoic acid;	502476
Dimethylpentanol; 2,4-Dimethyl-3-pentanol	600362
Dimethylphenethyl butyrate; a,a-Dimethylphenethyl butyrate	10094345
Dimethylphenethylamine; N,N-Dimethylphenethylamine	19342019
Dimethylpropyloxazole; 4,5-Dimethyl-2-propyloxazole	53833322
Dimethylpyrazine; 2,5-Dimethylpyrazine;	123320
Dimethylpyridine; 2,3-Dimethylpyridine; 2,3-Lutidine	583619
Dimethylpyridine; 2,4-Dimethylpyridine; 2,4-Lutidine	108474
Dimethylpyridine; 2,6-Dimethylpyridine; 2,6-Lutidine	108485
Dimethylpyridine; 3,4-Dimethylpyridine; 3,4-Lutidine	583584
Dimethylpyridine; 3,5-Dimethylpyridine; 3,5-Lutidine	591220
Dimethylpyrrole; 2,5-Dimethylpyrrole	625843
Dimethylquinoxaline; 2,3-Dimethylquinoxaline	2379557
Dimethylstyrene; p-alpha-Dimethylstyrene; Dehydro-p-cymene	1195320
Dimethyltetrahydrofuran; 2,5-Dimethyltetrahydrofuran	1003389
Dimethylthiazole; 2,4-Dimethylthiazole	541582
Dimethylthiazole; 2,5-Dimethylthiazole	4175660
Dimethylthiazole; 4,5-Dimethylthiazole;	3581917
Dimethylthiophene; 2,5-Dimethylthiophene	638028
Dimethylthiophene; 3,4-Dimethylthiophene	632155
Dimethylthiophenol; 2,6-Dimethylthiophenol;	118729
Dimethyltrithiolane; 3,5-Dimethyl-1,2,4-trithiolane;	23654924
Dimethylundecanone; 6,10-Dimethylundecan-2-one	1604348
Dioctyl adipate (so called); Bis(2-ethylhexyl) adipate	123795
Diosphenol; 2-Hydroxypiperitone	490039
Dipentyl disulfide; Bis(pentyl) disulfide; Diamyl disulfide	112516
Dipentyl sulfide; Diamyl sulfide	872106
Diphenyl ether; Diphenyl oxide;	101848
Diphenylmethane	101815
Diphenylpropanone; 1,3-Diphenyl-2-propanone;	102045
Dipropyl adipate; dipropyl hexanedioate	106194
Dipropyl malonate	1117197
Dipropyl succinate; Dipropyl butanedioate	925155
Dipropyl sulfide	111477
Dipropyl trisulfide; Propyl trisulfide;	6028611
Dithiahexane; 2,5-Dithiahexane; 1,2-bis(methylthio)ethane	6628188
Dithiane; 1,4-Dithiane; 1,4-Dithiacyclohexane	505293
Divanillin;	2092491
Dodecadienal; trans,trans-2,4-Dodecadienal;	21662168
Dodecalactone; delta-Dodecalactone; 5-Dodecanolide;	713951
Dodecalactone; epsilon-Dodecalactone; 6-Dodecanolide;	16429213
Dodecalactone; gamma-Dodecalactone; 4-Dodecanolide;	2305057
Dodecanal dimethyl acetal	14620521
Dodecanal; Lauric aldehyde; Aldehyde C-12; Dodecyl aldehyde;	112549
Dodecane	112403
Dodecanethiol; Dodecyl mercaptan; Dodecane-1-thiol	112550
Dodecanoic acid; Lauric acid;	143077
Dodecanol; 2-Dodecanol	10203288
Dodecanol; Dodecyl alcohol; Lauryl alcohol; Alcohol C-12;	112538
Dodecanone; 2-Dodecanone; Dodecan-2-one	6175491
Dodecenal; 2-Dodecenal	4826624
Dodecenal; trans-2-Dodecenal	20407845
Dodecene; Dodec-1-ene; 1-Dodecene	112414
Dodecenoic acid; 2-Dodecenoic acid	32466549
Dodecenol; 2-Dodecenol (no isomer specified)	22104810
Dodecenolide; cis-6-dodecen-4-olide ; gamma-Dodec-6-en-lactone	18679180
Dodecyl acetate; Lauryl acetate;	112663
Dodecyl butyrate; Lauryl butyrate	3724616
Dodecyl isobutyrate; Dodecyl 2-methylpropanoate;	6624711
Eicosane	112958
Elemene; beta-Elemene	515139
Elemene; delta-Elemene	20307840
Elemicin	487116
Elemol;	639996
Empetal; 1-(4-methyl-3-pentenyl)-1-cyclohexenyl-4-carbaldehyde	37677148
Erythorbic acid; D-(-)-Isoascorbic acid	89656
Estragole; Methyl chavicol; p-Methoxyallylbenzene;	140670
Ethanedithiol; 1,2-Ethanedithiol;	540636
Ethanethioic acid; Thioacetic acid	507095
Ethanethiol; Ethyl mercaptan	75081
Ethoxyacetophenone; p-Ethoxyacetophenone	1676637
Ethoxybenzaldehyde; 2-Ethoxybenzaldehyde	613694
Ethoxybenzaldehyde; p-Ethoxybenzaldehyde;	10031820
Ethoxybenzyl alcohol; 2-Ethoxybenzyl alcohol	71672758
Ethoxybenzyl alcohol; 4-Ethoxybenzyl alcohol	6214444
Ethoxyethyl acetate; 2-Ethoxyethyl acetate	111159
Ethoxyethylpyrazine; 2-ethoxy-3-ethylpyrazine	35243437
Ethoxymethoxybenzaldehyde; 4-Ethoxy-3-methoxybenzaldehyde;	120252
Ethoxymethoxybenzene; 1-Ethoxy-4-methoxybenzene	5076722
Ethoxymethylcoumarin; 7-Ethoxy-4-methylcoumarin	87058
Ethoxymethylpyrazine; 2-Ethoxy-3-methylpyrazine	32737147
Ethoxypropanal diethyl acetal; 3-Ethoxypropanal diethyl acetal	7789926
Ethoxypropionic acid; 3-Ethoxypropionic acid	4324383
Ethoxythiazole; 2-Ethoxythiazole;	15679193
Ethyl (E)-furfuracrylate; Ethyl 3-(2-furyl)prop-2-enoate	623201
Ethyl 2-furyl ketone; 1-(2-furyl)propan-1-one	3194158
Ethyl acetate;	141786
Ethyl acetoacetate ethylene glycol Ketal; Fructone; Jasmoprunat	6413101
Ethyl acetoacetate; Acetoacetic ethyl ester	141979
Ethyl acetoxybutyrate; Ethyl 3-acetoxybutyrate	27846497
Ethyl acetoxyoctanoate; Ethyl 5-acetoxyoctanoate	35234254
Ethyl acetylbutyrate; Ethyl 2-acetylbutyrate;	607976
Ethyl acetylcinnamate; Ethyl 2-acetylcinnamate	620804
Ethyl acetylhexanoate; Ethyl 2-acetylhexanoate	1540290
Ethyl acetyloctanoate; Ethyl 2-acetyloctanoate; Jessate (Quest)	29214606
Ethyl acetylphenylpropionate; Ethyl benzyl acetoacetate;	620791
Ethyl acetylpropionate; Ethyl 2-acetylpropionate	609143
Ethyl acrylate;	140885
Ethyl amylacetoacetate; Ethyl 2-amylacetoacetate	24317940
Ethyl anisate; Ethyl 4-methoxybenzoate;	94304
Ethyl anthranilate;	87252
Ethyl benzoate;	93890
Ethyl benzothioate; S-Ethyl benzothioate	1484179
Ethyl benzoylacetate;	94020
Ethyl butenoate; Ethyl 2-Butenoate; Ethyl crotonate;	623701
Ethyl butyl sulfide; Butyl ethyl sulfide; Butylthioethane;	638460
Ethyl butyrate; Ethyl butanoate;	105544
Ethyl cinnamate;	103366
Ethyl cyclohexanecarboxylate;	3289289
Ethyl cyclohexanepropionate; Ethyl 3-cyclohexylpropionate	10094367
Ethyl cyclohexylacetate; ethyl cyclohexaneacetate	5452755
Ethyl decadienoate; Ethyl trans,cis-2,4-decadienoate;	3025307
Ethyl decanoate; Ethyl caprate; Ethyl decylate;	110383
Ethyl decenoate; Ethyl 9-decenoate; Ethyl dec-9-enoate	67233914
Ethyl decenoate; Ethyl cis-4-decenoate; Ethyl (Z)-4-decenoate	7367842
Ethyl decenoate; Ethyl trans-2-decenoate;	7367886
Ethyl decenoate; Ethyl trans-4-decenoate;	76649166
Ethyl ethoxybenzoate; Ethyl 2-ethoxybenzoate	6290240
Ethyl ethylbutyrate; Ethyl 2-ethylbutyrate	2983382
Ethyl ethylhexanoate; Ethyl 2-ethylhexanoate; Irotyl	2983371
Ethyl formate;	109944
Ethyl furfuryl sulfide	2024706
Ethyl furfurylthiopropionate; Ethyl 3-(furfurylthio)propionate	94278270
Ethyl furoate; Ethyl 2-furoate	614993
Ethyl furylpropanoate; Ethyl 3-(2-furyl)propanoate;	10031900
Ethyl geranate; Ethyl 3,7-dimethyl-2,6-octadienoate	13058123
Ethyl geranate; Ethyl 3,7-dimethyl-trans-2,6-octadienoate	32659215
Ethyl heptadecanoate	14010232
Ethyl heptanoate;	106309
Ethyl heptenoate; Ethyl (E)-2-heptenoate	54340726
Ethyl hexadecenoate; Ethyl 9-hexadecenoate	54546224
Ethyl hexanoate; Ethyl caproate;	123660
Ethyl hexenoate; Ethyl 3-hexenoate (no isomer specified)	2396830
Ethyl hexenoate; Ethyl cis-3-hexenoate	64187833
Ethyl hexenoate; Ethyl hex-2-enoate (no isomer specified)	1552676
Ethyl hexenoate; Ethyl trans-2-hexenoate;	27829727
Ethyl hydroxybenzoate; Ethyl 4-hydroxybenzoate	120478
Ethyl hydroxybenzyl ether; Ethyl 4-hydroxybenzyl ether	57726268
Ethyl hydroxybutyrate; Ethyl 3-hydroxybutyrate;	5405414
Ethyl hydroxyethyl sulfide; Ethyl 2-hydroxyethyl sulfide	110770
Ethyl hydroxyhexanoate; Ethyl 3-hydroxyhexanoate;	2305251
Ethyl hydroxymethylpentanoate	10348477
Ethyl isobutyrate; Ethyl 2-methylpropanoate;	97621
Ethyl isohexanoate; ethyl 4-methylpentanoate	25415672
Ethyl isothiocyanate	542858
Ethyl isovalerate; Ethyl 3-methylbutanoate;	108645
Ethyl lactate;	97643
Ethyl laurate; Ethyl dodecanoate; Ethyl dodecylate;	106332
Ethyl levulinate propylene glycol ketal	57197361
Ethyl levulinate; Ethyl 4-oxopentanoate;	539888
Ethyl linalool; 3,7-Dimethyl-1,6-nonadien-3-ol (cis & trans)	10339556
Ethyl linoleate; Ethyl octadeca-9,12-dienoate	544354
Ethyl linolenate; Ethyl octadeca-9,12,15-trienoate	1191419
Ethyl maltol; Veltol Plus*	4940118
Ethyl mercaptoacetate; Ethyl 2-mercaptoacetate	623518
Ethyl mercaptopropionate; Ethyl 2-mercaptopropionate;	19788499
Ethyl mercaptopropionate; Ethyl 3-mercaptopropionate;	5466068
Ethyl methacrylate; Ethyl 2-methyl-2-propenoate	97632
Ethyl methoxyacetate; ethyl 2-methoxyacetate	3938963
Ethyl methoxybenzoate; Ethyl 2-methoxybenzoate	7335264
Ethyl methyl sulfide; Methyl ethyl sulfide;	624895
Ethyl methylanthranilate; Ethyl N-methylanthranilate;	35472561
Ethyl methylbutyrate; Ethyl 2-methylbutyrate;	7452791
Ethyl methylpentanoate; Ethyl 2-methylpentanoate;	39255328
Ethyl methylpentanoate; Ethyl 3-methylpentanoate;	5870688
Ethyl methylphenylglycidate; Aldehyde C-16 (so-called);	77838
Ethyl methylthioacetate; Ethyl 2-methylthioacetate	4455134
Ethyl methylthiopropenoate	136115656
Ethyl methylthiopropenoate (trans)	136115656
Ethyl methylthiopropionate; Ethyl 3-methylthiopropionate;	13327565
Ethyl myristate; Ethyl tetradecanoate;	124061
Ethyl nicotinate	614186
Ethyl nonanoate; Ethyl pelargonate; Ethyl nonylate;	123295
Ethyl nonenoate; Ethyl 2-nonenoate	17463013
Ethyl nonynoate; Ethyl 2-nonynoate;	10031922
Ethyl octanoate; Ethyl caprylate; Ethyl octylate;	106321
Ethyl octenoate; Ethyl 7-octenoate	35194388
Ethyl octenoate; Ethyl cis-4-octenoate;	34495711
Ethyl octenoate; Ethyl oct-3-enoate (no isomers specified)	1117653
Ethyl octenoate; Ethyl trans-2-octenoate	7367820
Ethyl oleate; Ethyl cis-9-octadecenoate;	111626
Ethyl oxohexanoate; Ethyl 3-oxohexanoate;	3249681
Ethyl palmitate; Ethyl hexadecanoate; Ethyl cetylate;	628977
Ethyl pentadecanoate	41114005
Ethyl pentanethioate; S-Ethyl pentanethioate	2432920
Ethyl pentenoate; Ethyl 4-pentenoate	1968407
Ethyl phenyl ether; Phenetole; Ethoxybenzene	103731
Ethyl phenylacetate;	101973
Ethyl phenylbutyrate; Ethyl 4-phenylbutanoate;	10031933
Ethyl phenylglycidate; Ethyl 3-phenylglycidate;	121391
Ethyl phenylpropionate; Ethyl 3-phenylpropanoate;	2021285
Ethyl pivalate; Ethyl trimethylacetate	3938952
Ethyl propanethioate; S-Ethyl thiopropionate	2432420
Ethyl propionate; Ethyl propanoate;	105373
Ethyl propyl disulfide; Ethyl dithiopropane; 3,4-Dithiaheptane	30453317
Ethyl propyl sulfide	4110503
Ethyl pyruvate; Ethyl 2-oxopropionate;	617356
Ethyl salicylate; Ethyl o-hydroxybenzoate;	118616
Ethyl senecioate; Ethyl methylcrotonate; Ethyl 3-methylcrotonate	638108
Ethyl sorbate; Ethyl 2,4-hexadienoate;	2396841
Ethyl stearate; Ethyl octadecanoate;	111615
Ethyl thioacetate; S-Ethyl thioacetate; S-Ethyl ethanethioate	625605
Ethyl tiglate; Ethyl trans-2-methylbut-2-enoate;	5837785
Ethyl undecanoate; Ethyl undecylate;	627907
Ethyl undecenoate; Ethyl 10-undecenoate;	692864
Ethyl valerate; Ethyl pentanoate;	539822
Ethyl vanillate; Ethyl 4-hydroxy-3-methoxybenzoate;	617050
Ethyl vanillin; 3-Ethoxy-4-hydroxybenzaldehyde; Ethavan;	121324
Ethylacetophenone; 4-Ethylacetophenone; p-Ethylacetophenone	937304
Ethylbenzaldehyde; 2-Ethylbenzaldehyde;	22927135
Ethylbenzaldehyde; 4-Ethylbenzaldehyde; p-Ethylbenzaldehyde;	4748781
Ethylbutanol; 2-Ethylbutan-1-ol	97950
Ethylbutyl acetate; 2-Ethylbutyl acetate;	10031875
Ethylbutyraldehyde; 2-Ethylbutyraldehyde; 2-Ethylbutanal;	97961
Ethylbutyric acid; 2-Ethylbutyric acid; 2-Ethylbutanoic acid;	88095
Ethylcitral; 3,7-dimethylnona-2,6-dienal	41448297
Ethylcrotonaldehyde; 2-Ethylcrotonaldehyde; 2-Ethyl-2-butenal	19780257
Ethyldimethyloxazole; 2-Ethyl-4,5-dimethyloxazole;	53833300
Ethyldimethylpyrazine; 3-Ethyl-2,5-dimethylpyrazine	13360651
Ethyldimethylpyrazine; 3-Ethyl-2,6-dimethylpyrazine;	13925070
Ethyldimethylpyrazine; 5-Ethyl-2,3-dimethylpyrazine	15707343
Ethylene brassylate; Ethylene tridecanedioate;	105953
Ethylene glycol diacetate; Ethyleneglycol diacetate	111557
Ethylene sulfide; Thiirane; 2,3-Dihydrothiirene	420122
Ethylformylpyrrole; N-Ethyl-2-formylpyrrole	2167148
Ethylfuran; 2-Ethylfuran;	3208160
Ethylguaiacol; 4-Ethylguaiacol; 4-Ethyl-2-methoxyphenol;	2785899
Ethylhexanal; 2-Ethylhexanal	123057
Ethylhexanethiol; 2-Ethylhexanethiol; 2-Ethylhexylmercaptan	7341175
Ethylhexanoic acid; 2-Ethylhexanoic acid	149575
Ethylhexanol; 2-Ethyl-1-hexanol; 2-Ethylhexanol;	104767
Ethylhexenal; 2-ethyl-2-hexenal	645625
Ethylhexyl acetate; 2-Ethylhexyl acetate	103093
Ethylhexyl benzoate; 2-ethylhexyl benzoate	5444757
Ethylhexyl hexanoate; 2-ethylhexyl hexanoate	16397754
Ethylhexyl mercaptopropionate; 2-ethylhexyl 3-mercaptopropionate	50448958
Ethylhexyl salicylate; 2-Ethylhexyl salicylate	118605
Ethylhydroxycyclopentenone; Ethylcyclopentenolone;	21835018
Ethylmethoxybenzene; 1-Ethyl-4-methoxybenzene	1515953
Ethylmethoxypyrazine; 2-Ethyl-3-methoxypyrazine	25680584
Ethylmethyldioxolane; 2-Ethyl-4-methyl-1,3-dioxolane	4359460
Ethylmethylfuran; 2-Ethyl-5-methylfuran	1703522
Ethylmethylpyrazine; 2-Ethyl-3-methylpyrazine;	15707230
Ethylmethylpyrazine; 2-Ethyl-5-methylpyrazine;	13360640
Ethylmethylpyrazine; 2-Ethyl-6-methylpyrazine	13925036
Ethylmethylpyridine; 5-Ethyl-2-methylpyridine;	104905
Ethylmethylthiazole; 2-Ethyl-4-methylthiazole;	15679126
Ethylmethylthiazole; 4-Ethyl-2-methylthiazole	32272483
Ethylmethylthiazole; 4-Ethyl-5-methylthiazole	52414912
Ethylmethylthiazole; 5-Ethyl-2-methylthiazole	19961525
Ethylmethylthiazole; 5-Ethyl-4-methylthiazole	31883019
Ethylmethylthiophene; 2-Ethyl-5-methylthiophene	40323884
Ethylmethylthiopyrazine; 2-Ethyl-3-methylthiopyrazine	72987623
Ethylphenol; m-Ethylphenol; 3-Ethylphenol;	620177
Ethylphenol; o-Ethylphenol; 2-Ethylphenol;	90006
Ethylphenol; p-Ethylphenol; 4-Ethylphenol;	123079
Ethylpyrazine; 2-Ethylpyrazine;	13925003
Ethylpyridine; 2-Ethylpyridine	100710
Ethylpyridine; 3-Ethylpyridine;	536787
Ethylpyridine; 4-Ethylpyridine	536754
Ethylthiazole; 2-Ethylthiazole	15679091
Ethylthiophene; 2-Ethylthiophene	872559
Ethylthiophene; 3-Ethylthiophene	1795013
Ethylthiophenol; 2-(Ethylthio)phenol	29549608
Eucalyptol; Cineole; 1,8-Cineole; 1,8-epoxy-p-menthane;	470826
Eugenol; 4-Allyl-2-methoxyphenol;	97530
Eugenyl acetate;	93287
Eugenyl methyl ether; Methyl eugenol; Methyl eugenol ether;	93152
Eugenyl phenylacetate	10402332
Farnesal; 3,7,11-Trimethyl-2,6,10-dodecatrienal	19317114
Farnesene; alpha-Farnesene	502614
Farnesene; beta-Farnesene	18794848
Farnesol;	4602840
Farnesyl acetone; Farnesylacetone;	762298
Fenchone (no enantiomer specified); dl-Fenchone	1195795
Fenchone; d-Fenchone; (+)-Fenchone;	4695629
Fenchone; l-Fenchone; (-)-Fenchone;	7787204
Fenchyl acetate; 1,3,3-Trimethyl-2-norbornanyl acetate;	13851111
Fenchyl alcohol; Fenchol;	1632731
Ferulic acid; 4-Hydroxy-3-methoxycinnamic acid	1135246
Formylmethylpyrrole; 2-Formyl-5-methylpyrrole	1192796
Formylpyrrole; 2-Formylpyrrole; Pyrrole-2-carboxaldehyde	1003298
Fraistone; Ethyl acetoacetate propylene glycol ketal	6290171
Fructose	57487
Fumaric acid; trans-2-Butenedoic acid	110178
Furan	110009
Furfural diethyl acetal	13529276
Furfural;	98011
Furfuryl acetate;	623176
Furfuryl alcohol;	98000
Furfuryl butyrate; Furfuryl butanoate	623212
Furfuryl formate	13493975
Furfuryl heptanoate	39481282
Furfuryl hexanoate	39252023
Furfuryl isopropyl sulfide; 2-[(isopropylthio)methyl]furan	1883789
Furfuryl mercaptan;	98022
Furfuryl methyl ether;	13679464
Furfuryl methyl sulfide; Methyl furfuryl sulfide;	1438911
Furfuryl methylbutanoate; Furfuryl 3-methylbutanoate;	13678609
Furfuryl octanoate; alpha-Furfuryl octanoate;	39252034
Furfuryl pentanoate; alpha-Furfuryl pentanoate;	36701016
Furfuryl propionate;	623198
Furfuryl thioacetate; S-Furfuryl ethanethioate	13678687
Furfuryl thiopropionate; S-Furfuryl propanethioate	59020858
Furfurylmethylfuran; 2-Furfuryl-5-methylfuran	13678518
Furfurylpyrrole; N-Furfurylpyrrole;	1438944
Furoic acid; 2-Furoic acid	88142
Furylacrolein; 3-(2-Furyl)-acrolein;	623303
Furylbutenone; 4-(2-Furyl)-3-buten-2-one;	623154
Furylmethylketone; 2-Furyl methyl ketone; 2-Acetylfuran;	1192627
Gallic acid; 3,4,5-Trihydroxybenzoic acid	149917
Geranial; trans-3;7-Dimethylocta-2,6-dienal; E-Citral	141275
Geranic acid; 3,7- Dimethyl-2(cis/trans),6-octadienoic acid	459803
Geraniol; trans-3,7-Dimethyl-2,7-octadien-1-ol;	106241
Geranyl acetate;	105873
Geranyl benzoate;	94484
Geranyl butyrate; Geranyl butanoate;	106296
Geranyl formate;	105862
Geranyl hexanoate; Geranyl caproate;	10032027
Geranyl isobutyrate; Geranyl 2-methylpropanoate;	2345268
Geranyl isovalerate; Geranyl 3-methylbutanoate;	109206
Geranyl linalool; Geranyllinalool	1113219
Geranyl phenylacetate;	102227
Geranyl propionate; Geranyl propanoate;	105908
Geranyl tiglate; Geranyl 2-methylcrotonate	7785333
Geranyl valerate; Geranyl pentanoate	10402478
Geranylacetone (no isomers specified)	689678
Geranylacetone; trans-6,10-Dimethyl-5,9-undecadien-2-one;	3796701
Germacrene D; Germacra-1(10),4(14),5-triene	23986745
Glucose pentaacetate; beta-Pentaacetyl-dextro-Glucose;	3891596
Glucose, Dextrose, Grape sugar, Blood sugar, Corn sugar	50997
Glutamic acid; L-Glutamic acid; L-(+)-Glutamic Acid	56860
Glutamine; L-Glutamine; L-(+)-glutamine	56859
Glutaraldehyde; 1,5-Pentanedial	111308
Glutaric acid; 1,5-Pentanedioic acid	110941
Glycerol; Glycerin;	56815
Glyceryl tripropanoate; Tripropionin;	139457
Glycine; Aminoacetic acid;	56406
Glycolic acid; Hydroxyacetic acid; 2-Hydroxyacetic acid	79141
Glyoxal; Ethanedial	107222
Guaiacol; o-Methoxyphenol; o-Hydroxyanisole;	90051
Guaiacyl acetate;	613707
Guaiacyl phenylacetate;	4112894
Guaiene; alpha-Guaiene; 1(5),(11)-Guaiadiene	3691121
Guaiene; beta-Guaiene; Guaiadiene; 1(5),7(11)-Guaiadiene	88846
Guaiol acetate; Guaiyl acetate;	134281
Helionalｮ; 2-methyl-3-(3,4-methylenedioxyphenyl)propanal	1205170
Heliotropin propylene glycol acetal	61683996
Heptadecane	629787
Heptadecanoic acid	506127
Heptadecanol; Heptadecan-1-ol	1454859
Heptadecanone; Heptadecan-2-one; 2-Heptadecanone	2922512
Heptadienal; trans,trans-2,4-Heptadienal	4313035
Heptadienol; 2,4-Heptadien-1-ol (trans, trans isomer)	33467797
Heptadienol; 2,4-Heptadien-1-ol; Hepta-2,4-dien-1-ol	33467797
Heptalactone; delta-Heptalactone; 5-Heptanolide;	3301904
Heptalactone; gamma-Heptalactone; 4-heptanolide;	105215
Heptanal diethyl acetal; 1,1-Diethoxyheptane;	688824
Heptanal dimethyl acetal;	10032050
Heptanal; Aldehyde C-7; Heptaldehyde; Heptyl aldehyde;	111717
Heptanedione; 2,3-Heptanedione; Acetyl valeryl;	96048
Heptanethiol; Heptane-1-thiol; 1-Heptanethiol; Heptyl mercaptan	1639094
Heptanoic acid;	111148
Heptanol; 2-Heptanol; Amyl methyl carbinol;	543497
Heptanol; 3-Heptanol;	589822
Heptanol; 4-Heptanol; Heptan-4-ol;	589559
Heptanone; 2-Heptanone; Methyl amyl ketone;	110430
Heptanone; 3-Heptanone; Ethyl butyl ketone;	106354
Heptanone; 4-Heptanone; Dipropyl ketone;	123193
Heptenal diethyl acetal; 4-Heptenal diethyl acetal;	18492654
Heptenal; 4-Heptenal (cis and trans);	62238340
Heptenal; cis-4-Heptenal	6728310
Heptenal; trans-2-Heptenal;	18829555
Heptenal; trans-4-Heptenal	929226
Heptenoic acid; 2-Heptenoic acid (no isomers specified)	18999285
Heptenoic acid; 3-Heptenoic acid (no isomers specified)	29901857
Heptenol; (Z)-4-Hepten-1-ol; cis-4-Hepten-1-ol	6191715
Heptenol; 1-Hepten-3-ol; Butyl vinyl carbinol	4938527
Heptenol; Hept-3-en-1-ol (no isomer specified)	10606470
Heptenol; cis-3-Heptenol ; (Z)-3-Hepten-1-ol; (Z)-3-Heptenol	1708812
Heptenol; trans-2-Heptenol; trans-Hept-2-en-1-ol	33467764
Heptenone; 3-Hepten-2-one;	1119444
Heptenyl acetate (trans isomer); trans-2-Heptenyl acetate;	16939734
Heptenyl acetate; 2-Heptenyl acetate; Hept-2-enyl acetate	16939734
Heptyl acetate;	112061
Heptyl acetate; 3-Heptyl acetate; Hept-3-yl acetate	5921835
Heptyl acetate; sec-Heptyl acetate; 1-Methylhexyl acetate	5921824
Heptyl alcohol; 1-Heptanol; n-Heptanol; Alcohol C-7;	111706
Heptyl butyrate; 2-Heptyl butyrate; 2-Heptyl butanoate;	39026943
Heptyl butyrate; Heptyl butanoate;	5870939
Heptyl decanoate	60160170
Heptyl formate;	112232
Heptyl heptanoate	624099
Heptyl hexanoate; 2-Heptyl hexanoate; sec-Heptyl hexanoate	6624584
Heptyl hexanoate; Heptyl caproate	6976723
Heptyl isobutyrate; Heptyl 2-methylpropanoate;	2349135
Heptyl methylbutyrate; Heptyl 2-methylbutyrate	50862129
Heptyl octanoate; Heptyl caprylate; Heptyl octylate;	4265978
Heptyl propionate; Heptyl propanoate	2216811
Heptyl valerate; Heptyl pentanoate	5451809
Heptylfuran; 2-Heptylfuran;	3777717
Hexadecalactone; gamma-Hexadecalactone	730461
Hexadecanal	629801
Hexadecane	544763
Hexadecanethiol; Hexadecane-1-thiol	2917262
Hexadecanol; 1-Hexadecanol; Cetyl alcohol; Alcohol C-16;	36653824
Hexadienal; trans,trans-2,4-Hexadienal;	142836
Hexadienol; (E,E)-2,4-Hexadienol; (E,E)-Hexa-2,4-dien-1-ol	111284
Hexalactam; 1,6-Hexalactam; epsilon-Caprolactam	105602
Hexalactone; delta-Hexalactone; 5-Hexanolide;	823223
Hexalactone; gamma-Hexalactone; 4-Hexanolide; Hexan-4-olide;	695067
Hexanal diethyl acetal; 1,1-Diethoxyhexane;	3658933
Hexanal; Aldehyde C-6; Caproic aldehyde;	66251
Hexanedione; 2,3-Hexanedione; Acetyl butyryl;	3848246
Hexanedione; 2,5-Hexanedione; Acetonyl acetone	110134
Hexanedione; 3,4-Hexanedione; Dipropionyl;	4437518
Hexanedithiol; 1,6-Hexanedithiol;	1191431
Hexanethiol; 1-Hexanethiol; Hexyl mercaptan	111319
Hexanoic acid; Caproic acid;	142621
Hexanol; 1-Hexanol; Hexyl alcohol; Caproic alcohol; Alcohol C-6;	111273
Hexanol; 3-Hexanol;	623370
Hexanol; Hexan-2-ol; 2-Hexanol	626937
Hexanone; 2-Hexanone; Hexan-2-one; Methyl butyl ketone	591786
Hexanone; 3-Hexanone;	589388
Hexenal diethyl acetal; 2-Hexenal diethyl acetal;	54306002
Hexenal diethyl acetal; cis-3-Hexenal diethyl acetal	73545183
Hexenal propylene glycol acetal	94089211
Hexenal; 2-hexenal; Hex-2-enal (isomers not specified)	505577
Hexenal; 3-Hexenal (cis & trans); (E&Z)-3-Hexenal	4440657
Hexenal; cis-3-Hexenal; (Z)-3-hexenal;	6789806
Hexenal; trans-2-Hexenal; (E)-2-Hexenal	6728263
Hexenoic acid; trans-2-Hexenoic acid;	13419697
Hexenoic acid; 2-Hexenoic acid (no isomers specified)	1191044
Hexenoic acid; 3-Hexenoic acid;	4219243
Hexenol; 1-Hexen-3-ol;	4798441
Hexenol; 2-hexenol; 2-Hexen-1-ol; trans-2-Hexenol;	928950
Hexenol; 3-Hexen-1-ol; 3-Hexenol (no isomers specified)	544127
Hexenol; 3-Hexen-1-ol; cis-3-Hexenol; (Z)-3-Hexenol;	928961
Hexenol; 4-Hexenol; 4-Hexen-1-ol (no isomers specified)	6126507
Hexenol; 5-Hexenol; 5-Hexen-1-ol	821410
Hexenol; cis-2-Hexenol; (Z)-2-Hexenol; (Z)-2-Hexen-1-ol	928949
Hexenol; cis-4-hexen-1-ol; (Z)-4-hexen-1-ol	928916
Hexenol; trans-3-Hexenol; (E)-3-Hexenol	928972
Hexenol; trans-4-hexen-1-ol; (E)-4-hexen-1-ol	928927
Hexenolactone; Hex-2-eno-1,4-lactone; 5-Ethyl-2(5H)-furanone	2407434
Hexenone; 4-Hexene-3-one; 4-Hexen-3-one; Hexenone	2497214
Hexenone; Hex-1-en-3-one; 1-Hexen-3-one	1629603
Hexenone; Hex-5-en-2-one; 5-hexen-2-one	109499
Hexenyl acetate; cis-3-Hexen-1-yl acetate;	3681718
Hexenyl acetate; trans-2-hexenyl acetate; (E)-2-hexenyl acetate	2497189
Hexenyl acetate; (Z)-4-Hexenyl acetate; (Z)-4-Hexen-1-yl acetate	42125177
Hexenyl acetate; 2-hexenyl acetate (isomers not specified)	10094403
Hexenyl acetate; 5-Hexenyl acetate	5048260
Hexenyl acetate; cis-2-Hexenyl acetate; (Z)-2-Hexenyl acetate	56922759
Hexenyl acetate; trans-3-Hexenyl acetate; (E)-3-Hexenyl acetate	3681821
Hexenyl anthranilate; cis-3-Hexenyl anthranilate;	65405767
Hexenyl benzoate; cis-3-Hexenyl benzoate;	25152856
Hexenyl butenoate; cis-3-Hexenyl 2-butenoate	65405803
Hexenyl butyrate; cis-3-Hexenyl butyrate;	16491364
Hexenyl butyrate; 5-Hexenyl butyrate	108058759
Hexenyl butyrate; trans-2-Hexenyl butyrate; Hex-2-enyl butyrate	53398837
Hexenyl cinnamate; cis-3-Hexenyl cinnamate	68133755
Hexenyl decanoate; cis-3-Hexenyl decanoate	85554694
Hexenyl formate; cis-3-Hexenyl formate	33467731
Hexenyl formate; See cis-3-Hexenyl formate	33467731
Hexenyl heptanoate; (Z)-3-Hexenyl heptanoate	61444391
Hexenyl hexanoate; cis-3-Hexenyl hexanoate;	31501118
Hexenyl hexanoate; 5-Hexenyl hexanoate	108058817
Hexenyl hexanoate; trans-2-Hexenyl hexanoate	53398860
Hexenyl hexenoate; cis-3-Hexenyl trans-2-hexenoate	53398871
Hexenyl isobutyrate; cis-3-Hexenyl isobutyrate	41519237
Hexenyl isovalerate; cis-3-Hexenyl isovalerate	35154451
Hexenyl lactate; cis-3-Hexenyl lactate;	61931815
Hexenyl methyl carbonate; (Z)-3-Hexenyl methyl carbonate	67633969
Hexenyl methylbutanoate; cis-3-Hexenyl 2-methylbutanoate;	53398859
Hexenyl octanoate; 2-Hexenyl octanoate; Hex-2-enyl octanoate	85554729
Hexenyl octanoate; cis-3-Hexenyl octanoate	61444415
Hexenyl octanoate; trans-2-Hexenyl octanoate	85554729
Hexenyl phenylacetate; 3-Hexenyl phenylacetate;	42436077
Hexenyl phenylacetate; cis-3-Hexenyl phenylacetate;	42436077
Hexenyl propionate; cis-3-Hexenyl propionate;	33467742
Hexenyl propionate; trans-2-Hexenyl propionate;	53398804
Hexenyl pyruvate; cis-3-Hexenyl 2-oxopropionate	68133766
Hexenyl salicylate; cis-3-Hexenyl salicylate;	65405778
Hexenyl valerate; (E)-2-Hexenyl valerate;	56922748
Hexenyl valerate; cis-3-Hexenyl valerate;	35852461
Hexyl acetate;	142927
Hexyl acetate; sec-Hexyl acetate; 2-Hexyl acetate;	5953491
Hexyl benzoate; n-Hexyl benzoate;	6789884
Hexyl butenoate; Hexyl 2-butenoate	19089920
Hexyl butyrate; Hexyl butanoate;	2639636
Hexyl decanoate; Hexyl caprate	10448267
Hexyl formate;	629334
Hexyl furoate; Hexyl 2-furoate;	39251860
Hexyl hexanoate; Hexyl caproate;	6378650
Hexyl isobutyrate; Hexyl 2-methylpropanoate;	2349077
Hexyl isothiocyanate; 1-isothiocyanatohexane	4404459
Hexyl methyl ether; Diola ( IFF)	4747073
Hexyl methylbutanoate; Hexyl 2-methylbutanoate;	10032152
Hexyl methylbutanoate; Hexyl 3-methylbutanoate;	10032130
Hexyl octanoate; Hexyl caprylate; Hexyl octylate;	1117551
Hexyl oleate; Hexyl (Z)-9-octadecenoate	20290840
Hexyl phenylacetate;	5421170
Hexyl pivalate	5434571
Hexyl propionate; Hexyl propanoate;	2445763
Hexyl salicylate; n-Hexyl o-hydroxybenzoate	6259763
Hexyl valerate; Hexyl pentanoate	1117595
Hexylamine; n-Hexylamine	111262
Hexylcinnamaldehyde; alpha-Hexylcinnamaldehyde;	101860
Hexylcyclopentanone; 2-hexylcyclopentanone	13074652
Hexylidenehexanal; 2-hexylidenehexanal; 2-butyl-2-octenal	13019164
Hexylpyridine; 2-Hexylpyridine	1129697
Hexylthiophene; 2-Hexylthiophene	18794779
Hinokitiol; 2-hydroxy-4-isopropylcyclohepta-2,4,6-trien-1-one	499445
Histidine; L-Histidine;	71001
Homocatechol dimethyl ether; 3,4-dimethoxytoluene	494995
Homosalate; 3,3,5-trimethylcyclohexyl salicylate	118569
Humulene; alpha-Humulene; alpha-Caryophyllene	6753986
Hydratropaldehyde ethylene glycol acetal	4362225
Hydroquinone monoethyl ether;	622628
Hydroxyacetophenone; 2-Hydroxyacetophenone;	118934
Hydroxyacetophenone; 4-Hydroxyacetophenone	99934
Hydroxybenzaldehyde; 4-Hydroxybenzaldehyde;	123080
Hydroxybenzaldehyde; 3-Hydroxybenzaldehyde	100834
Hydroxybenzoic acid; 4-Hydroxybenzoic acid	99967
Hydroxybenzoic acid; 3-Hydroxybenzoic acid	99069
Hydroxybenzyl alcohol; 4-Hydroxybenzyl alcohol	623052
Hydroxybenzyl methyl ether; 4-Hydroxybenzyl methyl ether	5355179
Hydroxybutanoic acid lactone; gamma-Butyrolactone	96480
Hydroxybutanone; 1-Hydroxy-2-butanone;	5077678
Hydroxybutanone; 4-Hydroxybutan-2-one	590909
Hydroxybutenoic acid gamma-lactone; Butenolide;	497234
Hydroxybutyric acid; 3-Hydroxybutyric acid	300856
Hydroxycitronellal dimethyl acetal;	141924
Hydroxycitronellal;	107755
Hydroxycitronellol;	107744
Hydroxydecadienoic acid lactone; 6-Pentyl-alpha-pyrone;	27593233
Hydroxydimethyloctanoic acid lactone; Menthone lactone;	499547
Hydroxyhexanone; 4-Hydroxyhexan-3-one; 4-Hydroxy-3-hexanone;	4984854
Hydroxyhydroxymethoxyphenylacetic acid; (+/-)-Vanilmandelic acid	55107
Hydroxyisophorone; 2-Hydroxy-3,5,5-trimethyl-2-cyclohexenone;	4883607
Hydroxymethoxybenzaldehyde; 2-Hydroxy-3-methoxybenzaldehyde	148538
Hydroxymethoxybenzaldehyde; 2-Hydroxy-4-methoxybenzaldehyde	673223
Hydroxymethoxybenzaldehyde; 3-Hydroxy-4-methoxybenzaldehyde	621590
Hydroxymethoxycinnamaldehyde; 4-Hydroxy-3-methoxycinnamaldehyde	458366
Hydroxymethylacetophenone; 2-Hydroxy-5-methylacetophenone	1450722
Hydroxymethylbenzaldehyde; 2-Hydroxy-4-methylbenzaldehyde;	698271
Hydroxymethylfurfural; 5-Hydroxymethylfurfural;	67470
Hydroxymethylpentanone; 4-Hydroxy-4-methylpentan-2-one	123422
Hydroxyoctanone; 5-Hydroxy-4-octanone; Butyroin;	496775
Hydroxypentanone; 2-hydroxy-3-pentanone	5704201
Hydroxyphenylethanol; 2-(4-Hydroxyphenyl)ethan-1-ol	501940
Hydroxypyridine; 2-Hydroxypyridine; 2-Pyridinone	142085
Indole;	120729
Ionene; alpha-Ionene; Tetrahydrotrimethylnaphthalene;	475036
Ionol; alpha-Ionol;	25312349
Ionol; beta-Ionol;	22029761
Ionone epoxide; beta-Ionone epoxide; 5,6-epoxy-beta-ionone	23267574
Ionone; alpha-Ionone;	127413
Ionone; beta-Ionone	14901076
Ionone; gamma-Ionone;	79765
Irone; alpha-Irone; Ironalｮ	79696
Irone; beta-Irone	79709
Isoamyl acetate; 3-Methylbutyl acetate	123922
Isoamyl acetoacetate; Isopentyl acetoacetate;	2308181
Isoamyl alcohol; 3-Methyl-1-butanol; Isopentyl alcohol;	123513
Isoamyl benzoate; Isopentyl benzoate; 3-Methylbutyl benzoate;	94462
Isoamyl butyrate; 3-Methylbutyl butyrate;	106274
Isoamyl cinnamate; Isopentyl cinnamate;	7779659
Isoamyl decanoate; Isopentyl decanoate; Isoamyl caprate	2306914
Isoamyl formate; Isopentyl formate; 3-Methylbutyl formate;	110452
Isoamyl furanpropionate; Isoamyl 3-(2-furan)-propionate;	7779671
Isoamyl furoate; Isoamyl 2-furoate	615123
Isoamyl heptanoate; Isopentyl heptanoate	109251
Isoamyl hexanoate; Isoamyl caproate; Isopentyl hexanoate;	2198610
Isoamyl isobutyrate; 3-methylbutyl 2-methylpropionate;	2050013
Isoamyl isothiocyanate; Isopentyl isothiocyanate	628035
Isoamyl isovalerate; Isoamyl 3-methylbutanoate;	659701
Isoamyl lactate; Isopentyl lactate	19329896
Isoamyl laurate; Isoamyl dodecanoate;	6309519
Isoamyl levulinate; Isoamyl 4-oxopentanoate	71172753
Isoamyl methylbutanoate; Isoamyl 2-methylbutyrate;	27625350
Isoamyl nonanoate; Isopentyl nonanoate; Isoamyl pelargonate;	7779706
Isoamyl octanoate; Isopentyl octanoate; Isoamyl caprylate;	2035996
Isoamyl phenylacetate; Isopentyl phenylacetate;	102192
Isoamyl propionate; Isopentyl propionate; Isoamyl propanoate;	105680
Isoamyl salicylate; 3-Methylbutyl 2-hydroxybenzoate;	87207
Isoamyl valerate; Isopentyl pentanoate; Isopentyl valerate;	2050091
Isoborneol; exo-Borneol	124765
Isobornyl acetate; exo-Bornyl acetate	125122
Isobornyl formate; exo-2-Bornyl formate	1200675
Isobornyl isovalerate; Isobornyl 3-methylbutanoate;	7779739
Isobornyl methylbutyrate; Isobornyl 2-methylbutyrate	94200109
Isobornyl propionate; Isobornyl propanoate;	2756561
Isobutanal diethyl acetal; 1,1-Diethoxy-2-methylpropane	1741419
Isobutanal diisobutyl acetal; 2-Methylpropanal diisobutyl acetal	13262243
Isobutyl methacrylate; Isobutyl 2-methylprop-2-enoate	97869
Isobutyl acetate;	110190
Isobutyl acetoacetate; 2-Methylpropyl acetoacetate;	7779751
Isobutyl alcohol; 2-Methyl-1-propanol; Isobutanol	78831
Isobutyl anthranilate; 2-Methylpropyl o-aminobenzoate;	7779773
Isobutyl benzoate; 2-Methylpropyl benzoate;	120503
Isobutyl butenoate; Isobutyl 2-butenoate;	589662
Isobutyl butyrate; 2-Methylpropyl butanoate;	539902
Isobutyl cinnamate;	122678
Isobutyl decanoate; Isobutyl caprate	30673382
Isobutyl dodecanoate; Isobutyl laurate	37811726
Isobutyl formate; 2-Methylpropyl formate;	542552
Isobutyl heptanoate; 2-Methylpropyl heptanoate;	7779808
Isobutyl hexadecanoate; Isobutyl palmitate	110349
Isobutyl hexanoate; Isobutyl caproate;	105793
Isobutyl isobutyrate; 2-Methylpropyl 2-methylpropanoate;	97858
Isobutyl isothiocyanate; 1-isothiocyanato-2-methylpropane	591822
Isobutyl isovalerate; 2-Methylpropyl 3-methylbutyrate;	589593
Isobutyl lactate; 2-Methylpropyl 2-hydroxypropionate	585240
Isobutyl levulinate; Isobutyl 4-oxopentanoate	3757322
Isobutyl mercaptan; 2-Methylpropanethiol	513440
Isobutyl methyl disulfide; 2-methyl-1-(methyldithio)propane	67421834
Isobutyl methylanthranilate; Isobutyl N-methylanthranilate;	65505240
Isobutyl methylbutyrate; Isobutyl 2-methylbutyrate	2445672
Isobutyl nonanoate; Isobutyl pelargonate	30982037
Isobutyl octanoate; Isobutyl caprylate	5461063
Isobutyl phenylacetate;	102136
Isobutyl pivalate; Isobutyl 2,2-dimethylpropanoate	5129384
Isobutyl propionate; Isobutyl propanoate;	540421
Isobutyl salicylate;	87194
Isobutyl stearate; Isobutyl octadecanoate	646139
Isobutyl tetradecanoate; Isobutyl myristate	25263972
Isobutyl tiglate; Isobutyl 2-methylcrotonate	61692840
Isobutyl valerate; Isobutyl pentanoate	10588100
Isobutylamine; 2-Methyl-1-propylamine	78819
Isobutyldimethyloxazole; 2-Isobutyl-4,5-dimethyloxazole	26131919
Isobutyldimethylthiazole; 2-Isobutyl-4,5-dimethylthiazole	53498321
Isobutylmethoxypyrazine; 2-Isobutyl-3-methoxypyrazine;	24683009
Isobutylmethylpyrazine; 2-Isobutyl-3-methylpyrazine;	13925069
Isobutylmethylthiazole; 2-Isobutyl-5-methylthiazole	72611713
Isobutylmethylthiazole; 2-isoButyl-4-methylthiazole	61323248
Isobutylphenethyl alcohol; alpha-Isobutylphenethyl alcohol;	7779784
Isobutylpyridine; 2-Isobutylpyridine; 2-Methylpropylpyridine;	6304241
Isobutylquinoline; 2-Isobutylquinoline	93196
Isobutylthiazole; 2-Isobutylthiazole;	18640749
Isobutyraldehyde; 2-Methylpropanal;	78842
Isobutyric acid; 2-Methylpropanoic acid;	79312
Isocaryophyllene	118650
Isocyclocitral; 2,4,6-Trimethylcyclohex-3-ene-1-carbaldehyde	1335666
Isoeugenol; 2-Methoxy-4-propenylphenol;	97541
Isoeugenyl acetate;	93298
Isoeugenyl benzyl ether; iso-Eugenyl benzyl ether;	120116
Isoeugenyl methyl ether; Methyl isoeugenol;	93163
Isoleucine; D,L-Isoleucine; 2-Amino-3-methylpentanoic acid;	443798
Isoleucine; L-Isoleucine; (S)-Isoleucine	73325
Isolongifolene;	1135666
Isomenthone; d,l-Isomenthone; cis-p-Menthan-3-one;	491076
Isopentyl methylthiopropionate; Isoamyl methylthiopropionate;	93762357
Isopentylamine; Isoamylamine; 3-Methylbutylamine;	107857
Isopentylidene isopentylamine; N-Isopentylidene isopentylamine	35448318
Isophorone; 3,5,5-Trimethyl-2-cyclohexen-1-one;	78591
Isophytol; 3,7,11,15- Tetramethylhexadec-1-en-3-ol	505328
Isopinocamphone; 3-Pinanone	18358537
Isoprene; 2-Methylbuta-1,3-diene	78795
Isoprenyl benzoate; 3-Methylbut-3-enyl benzoate	5205129
Isopropenyl acetate	108225
Isopropenylpyrazine; 2-Isopropenylpyrazine;	38713416
Isopropyl acetate;	108214
Isopropyl acetoacetate; Isopropyl 3-oxobutanoate	542085
Isopropyl alcohol; 2-Propanol;	67630
Isopropyl benzoate; 2-propyl benzoate;	939480
Isopropyl butyrate; Isopropyl butanoate;	638119
Isopropyl cinnamate;	7780065
Isopropyl decanoate; Isopropyl caprate	2311593
Isopropyl dodecanoate; Isopropyl laurate	10233133
Isopropyl formate;	625558
Isopropyl heptanoate	34997461
Isopropyl hexanoate; Isopropyl caproate;	2311468
Isopropyl isobutyrate; Isopropyl 2-methylpropanoate;	617505
Isopropyl isothiocyanate; 2-isothiocyanatopropane	2253738
Isopropyl isovalerate; Isopropyl 3-methylbutanoate;	32665239
Isopropyl levulinate; iso-Propyl 4-oxopentanoate	21884264
Isopropyl mercaptan; 2-Propanethiol; Isopropylthiol	75332
Isopropyl methylbutyrate; Isopropyl 2-methylbutyrate;	66576714
Isopropyl myristate;	110270
Isopropyl nicotinate; Isopropyl 3-pyridinecarboxylate	553606
Isopropyl nonanoate; Isopropyl pelargonate	28267325
Isopropyl octanoate; Isopropyl caprylate	5458593
Isopropyl palmitate; Isopropyl hexadecanoate	142916
Isopropyl phenylacetate;	4861852
Isopropyl propionate; Isopropyl propanoate;	637785
Isopropyl salicylate; Isopropyl 2-hydroxybenzoate	607852
Isopropyl sorbate	44987759
Isopropyl tiglate; Isopropyl 2-methyl-2-butenoate;	1733251
Isopropyl valerate; Isopropyl pentanoate	18362975
Isopropylacetophenone; p-Isopropylacetophenone;	645136
Isopropylamine; 2-Aminopropane	75310
Isopropylbenzyl alcohol; p-Isopropylbenzyl alcohol;	536607
Isopropylcyclohexanol; 4-Isopropylcyclohexan-1-ol	4621049
Isopropyldimethylthiazole; 2-Isopropyl-4,5-dimethylthiazole	53498309
Isopropylmethoxypyrazine; 2-Isopropyl-3-methoxypyrazine	25773404
Isopropylmethylhexenal; 2-Isopropyl-5-methyl-2-hexenal;	35158259
Isopropylmethylpyrazine; 5-Isopropyl-2-methylpyrazine;	13925058
Isopropylmethylthiazole; 2-Isopropyl-4-methylthiazole;	15679137
Isopropylphenol; 2-Isopropylphenol; o-Cumenol	88697
Isopropylphenol; 4-Isopropylphenol; p-Cumenol	99898
Isopropylphenol; 3-Isopropylphenol; m-Cumenol	618451
Isopropylpyrazine; 2-Isopropylpyrazine	29460900
Isopropylpyridine; 2-Isopropylpyridine;	644984
Isopropylpyridine; 4-Isopropylpyridine	696300
Isopulegol; p-Menth-8-en-3-ol;	89792
Isopulegone; p-Menth-8(9)-en-3-one;	29606799
Isopulegyl acetate; p-Menth-8(9)-en-3-yl acetate;	57576097
Isoquinoline;	119653
Isovaleraldehyde diethyl acetal; 1,1-Diethoxy-3-methylbutane	3842033
Isovaleric acid; 3-Methylbutanoic acid;	503742
Jasmone; cis-Jasmone;	488108
Lactic acid; 2-Hydroxypropanoic acid;	50215
Lactoyl ethanolamine; N-Lactoyl ethanolamine	5422344
Lavandulol; 5-Methyl-2-(1-methyleneethyl)hex-4-en-1-ol	498168
Lavandulyl acetate	25905140
Lavender lactone; Lilac lactone; 4-Methyl-5-hexen-1,4-olide	1073116
Lenthionine; 1,2,3,5,6-Pentathiacycloheptane	292466
Leucine; L-Leucine; 2-Amino-4-methylpentanoic acid;	61905
Levulinic acid; 4-Oxopentanoic acid;	123762
Lilialｮ; 2-methyl-3-(4-tert-butylphenyl)propanal	80546
Limonene oxide; d-Limonene-1,2-epoxide; (+)-Limonene oxide	1195922
Limonene; d-Limonene; (+)-Limonene	5989275
Limonene; d,l-Limonene; (+/-)-Limonene; Dipentene	138863
Limonene; l-Limonene; (-)-Limonene	5989548
Limonenediol; d-Limonene-1,2-diol; 8-p-Menthene-1,2-diol	1946005
Linalool ethyl ether; Ethyl linalyl ether	72845331
Linalool oxide (pyranoid)	14049117
Linalool oxide; cis-Linalool oxide (tetrahydrofuran)	5989333
Linalool;	78706
Linalyl acetate;	115957
Linalyl anthranilate;	7149260
Linalyl butyrate; Linalyl butanoate;	78364
Linalyl formate;	115991
Linalyl hexanoate; Linalyl caproate;	7779239
Linalyl isobutyrate; Linalyl 2-methylpropanoate;	78353
Linalyl isovalerate; Linalyl 3-methylbutanoate;	1118270
Linalyl octanoate; Linalyl caproate;	10024643
Linalyl phenylacetate;	7143693
Linalyl propionate; Linalyl propanoate;	144398
Linalyl valerate; Linalyl pentanoate	10471962
Linoleic acid; (9Z,12Z)-Octadecadienoic acid	60333
Linoleic acid; Octadeca-9,12-dienoic acid	60333
Linolenic acid; Octadeca-9,12,15-trienoic acid	463401
Longifolene	475207
Lycine hydrochloride; Betaine hydrochloride	590465
Lysine; DL-Lysine	70542
Lysine; L-Lysine	56871
Maleic acid; cis-2-Butenedoic acid	110167
Malic Acid; l-Malic Acid	6915157
Malonic acid	141822
Maltol Propionate; Maltyl propionate	68555635
Maltol; Veltol ; Corps praline; Palatone	118718
Maple furanone; 5-Ethyl-3-hydroxy-4-methyl-2(5H)-furanone;	698102
Matairesinol; (-)-Matairesinol; (8R,8'R)-(-)-Matairesinol	580723
Menthadienol; d-2,8-p-Menthadien-1-ol;	22771444
Menthenal; p-Menth-1-ene-9-al; Carvomenthenal	29548149
Menthenol; p-Menth-1-en-9-ol; 1-p-menthen-9-ol	18479680
Menthofuran; 4,5,6,7-Tetrahydro-3,6-dimethylbenzofuran;	494906
Menthol; d-Menthol; (+)-Menthol	15356602
Menthol; l-Menthol; (-)-Menthol	2216515
Menthol; Racemic d,l-Menthol; (+/-)-Menthol	1490046
Menthone; d-menthone	3391875
Menthone; l-menthone	14073973
Menthone; p-Menthan-3-one (no enantiomers specified)	10458147
Menthone; trans-Menthone	89805
Menthyl acetate; dl-Menthyl acetate	16409453
Menthyl isovalerate; Menthyl 3-methylbutanoate;	16409464
Menthyl salicylate	89463
Menthyl valerate; l-menthyl valerate	89474
Mercaptobenzothiazole; 2-Mercaptobenzothiazole	149304
Mercaptoethanol; 2-Mercaptoethanol	60242
Mercaptohexanol; 3-Mercaptohexanol;	51755830
Mercaptohexyl acetate; 3-Mercaptohexyl acetate;	136954206
Mercaptohexyl butyrate; 3-Mercaptohexyl butyrate;	136954217
Mercaptohexyl hexanoate; 3-Mercaptohexyl hexanoate;	136954228
Mercaptomethylbutanol; 3-Mercapto-3-methyl-1-butanol	34300942
Mercaptomethylbutyl formate; 3-Mercapto-3-methylbutyl formate	50746106
Mercaptomethyllpentanone; 2-Mercapto-2-methylpentan-4-one	19872527
Mercaptopinane; 10-Mercaptopinane	6588789
Mercaptopropanone; 1-Mercapto-2-propanone	24653756
Mercaptopropionic acid; 2-Mercaptopropionic acid;	79425
Mercaptopropionic acid; 3-Mercaptopropionic acid	107960
Mercaptothiophene; 3-Mercaptothiophene; Thiophene-3-thiol	7774734
Methanethiol isovalerate; S-Methyl 3-methylbutanethioate	23747457
Methionine; d,l-Methionine;	59518
Methionine; L-Methionine;	63683
Methionyl isothiocyanate;	505793
Methionylglycine; L-Methionylglycine	14486034
Methoxyacetophenone; 2'-Methoxyacetophenone	579748
Methoxybenzaldehyde; 3-Methoxybenzaldehyde	591311
Methoxybenzaldehyde; o-Methoxybenzaldehyde;	135024
Methoxybenzoic acid; 2-Methoxybenzoic acid	579759
Methoxybenzoic acid; 3-Methoxybenzoic acid	586389
Methoxybenzyl alcohol; 2-Methoxybenzyl alcohol	612168
Methoxycinnamaldehyde; o-Methoxycinnamaldehyde;	1504741
Methoxycinnamaldehyde; p-Methoxycinnamaldehyde;	1963366
Methoxycinnamic acid; o-Methoxycinnamic acid	6099032
Methoxycitronellal; 7-Methoxy-3,7-dimethyloctanal	3613307
Methoxyethyl acetoacetate; 2-Methoxyethyl acetoacetate	22502030
Methoxymethylphenol; 2-Methoxy-4-methylphenol; Creosol;	93516
Methoxymethylphenol; 3-Methoxy-5-methylphenol	3209130
Methoxymethylpropane; 2-Methoxy-2-methylpropane; MTBE	1634044
Methoxymethylpropylpyrazine; 2-Methoxy-3-sec-butylpyrazine;	24168705
Methoxymethylpyrazine; 2-Methoxy-3-methylpyrazine	2847305
Methoxymethylpyrazine; 2-Methoxy-5-methylpyrazine	2882215
Methoxynaphthalene; 1-Methoxynaphthalene	2216695
Methoxyphenol; 3-Methoxyphenol	150196
Methoxyphenol; 4-Methoxyphenol	150765
Methoxyphenylpropanol; 3-(4-Methoxyphenyl)propan-1-ol	5406188
Methoxyphenylpropanone; 1-(p-Methoxyphenyl)-2-propanone;	122849
Methoxypropanol; 1-Methoxy-2-propanol	107982
Methoxypropenyphenol; 2-Methoxy-6-(2-propenyl)phenol	579602
Methoxypyrazine; 2-Methoxypyrazine;	3149288
Methoxypyridine; 2-Methoxypyridine	1628893
Methoxypyridine; 4-Methoxypyridine	620086
Methoxyquinoline; 6-Methoxyquinoline	5263876
Methoxystyrene; 4-Methoxystyrene; p-Methoxystyrene	637694
Methoxystyryl isopropyl ketone; "Homo-Ethone";	103139
Methoxyvinylphenol; 2-Methoxy-4-vinylphenol; 4-Vinylguaiacol;	7786610
Methyl acetate;	79209
Methyl acetoacetate	105453
Methyl acetylanthranilate; Methyl N-acetylanthranilate	2719086
Methyl acrylate; Methyl 2-propenoate	96333
Methyl anisate; Methyl 4-methoxybenzoate;	121982
Methyl anthranilate; Methyl o-aminobenzoate;	134203
Methyl benzoate;	93583
Methyl benzothioate; S-Methyl benzothioate	5925688
Methyl benzyl disulfide; Benzyl methyl disulfide	699105
Methyl beta-naphthyl ketone; Methyl 2-naphthyl ketone	93083
Methyl butyl disulfide; Butyl methyl disulfide	60779240
Methyl butyl sulfide; Butyl methyl sulfide; Butylthiomethane	628295
Methyl butylphenylacetate; Methyl p-tert-butylphenylacetate;	3549233
Methyl butyrate; Methyl butanoate;	623427
Methyl cinnamate;	103264
Methyl citronellate; Methyl 3,7-dimethyl-6-octenoate;	2270602
Methyl crotonate; Methyl trans-2-butenoate	623438
Methyl cyclohexanecarboxylate; Methyl cyclohexylcarboxylate	4630824
Methyl decadienoate; Methyl (E)-2-(Z)-4-decadienoate	4493429
Methyl decanoate; Methyl caprate	110429
Methyl decenoate; Methyl (Z)-4-decenoate (no isomers specified)	7367831
Methyl decenoate; Methyl dec-2-enoate; Methyl 2-decenoate	2482395
Methyl dihydrojasmonate; Hedione (Firmenich);	24851987
Methyl dihydroxydimethylbenzoate; Methyl atrarate	4707475
Methyl dimethylanthranilate; Methyl N,N-dimethylanthranilate	10072056
Methyl dimethylpropionate; Methyl 2,2-dimethylpropionate	598981
Methyl diphenyl ether; 1-Phenoxy-4-methylbenzene	1706123
Methyl ethyl disulfide; Ethyl methyl disulfide;	20333395
Methyl ethylbutyrate; Methyl 2-ethylbutyrate	816115
Methyl ethylhexanoate; Methyl 2-ethylhexanoate	816193
Methyl formate	107313
Methyl formylanthranilate; Methyl N-formylanthranilate	41270808
Methyl furfuryl disulfide; Methyl 2-furylmethyl disulfide;	57500002
Methyl furoate; Methyl 2-furoate;	611132
Methyl geranate; Methyl 3,7-dimethyl-trans-2,6-octadienoate	1189099
Methyl glycolate; Methyl 2-hydroxyacetate	96355
Methyl heptanoate;	106730
Methyl hexanoate; Methyl caproate;	106707
Methyl hexenoate; Methyl 2-hexenoate;	2396772
Methyl hexenoate; Methyl 3-hexenoate;	2396783
Methyl hexenoate; Methyl cis-3-hexenoate	13894627
Methyl hydroxybenzoate; Methyl p-hydroxybenzoate;	99763
Methyl hydroxybutyrate; Methyl 3-hydroxybutyrate	1487496
Methyl hydroxyhexanoate; Methyl 3-hydroxyhexanoate;	21188589
Methyl hydroxymethylpentanoate;	40348729
Methyl isobutyrate; Methyl 2-methylpropanoate;	547637
Methyl isohexyl carbinyl acetate; 6-methyl-2-heptyl acetate	67952572
Methyl isopentyl disulfide; Methyl isoamyl disulfide	72437560
Methyl isothiocyanate	556616
Methyl isovalerate; Methyl 3-methylbutanoate;	556241
Methyl laurate; Methyl dodecanoate; Methyl dodecylate;	111820
Methyl levulinate; Methyl 4-oxopentanoate	624453
Methyl linoleate; Methyl octadeca-9(cis),12(cis)-dienoate	112630
Methyl linolenate;	301008
Methyl mercaptopropionate; Methyl 2-mercaptopropionate	53907463
Methyl methacrylate; Methyl 2-methylprop-2-enoate	80626
Methyl methanethiosulfonate; O-methyl methanesulfonothioate	2949920
Methyl methoxybenzoate; Methyl o-Methoxybenzoate;	606451
Methyl methylanthranilate; Methyl N-methylanthranilate;	85916
Methyl methylbenzoate; Methyl 4-methylbenzoate	99752
Methyl methylbutyrate; Methyl 2-methylbutyrate;	868575
Methyl methyllactate; Methyl 2-methyllactate	2110783
Methyl methylpentanoate; Methyl 2-methylpentanoate;	2177777
Methyl methylthioacetate; Methyl (methylthio)acetate	16630663
Methyl methylthiobutanoate; Methyl 3-(methylthio)butanoate	207983286
Methyl methylthiobutyrate; Methyl 4-(methylthio)-butyrate;	53053513
Methyl methylthiobutyrate; Methylthio 2-methylbutyrate;	51534668
Methyl methylthiobutyrate; Methyl 2-(methylthio)butyrate	51534668
Methyl methylthiopropionate; Methyl 3-methylthiopropionate;	13532188
Methyl methylvalerate; Methyl 4-methylvalerate;	2412808
Methyl myristate; Methyl tetradecanoate;	124107
Methyl naphthyl ketone; alpha-Methyl naphthyl ketone	941980
Methyl nicotinate; 3-Pyridinecarboxylic acid, methyl ester;	93607
Methyl nonanoate; Methyl pelargonate;	1731846
Methyl nonenoate; Methyl 2-nonenoate; Neofolione;	111795
Methyl nonenoate; Methyl 3-nonenoate;	13481873
Methyl nonynoate; Methyl 2-nonynoate;	111808
Methyl octadecanoate; Methyl stearate	112618
Methyl octanethioate; S-Methyl octanethioate	2432839
Methyl octanoate; Methyl caprylate;	111115
Methyl octenoate; Methyl cis-4-octenoate;	21063718
Methyl octenoate; Methyl trans-2-octenoate;	7367819
Methyl octenoate; Methyl 2-octenoate	2396852
Methyl octyl sulfide; 1-(methylthio)octane	3698951
Methyl octynoate; Methyl 2-octynoate;	111126
Methyl oleate; (9Z)-methyl octadec-9-enoate	112629
Methyl oleate; Methyl octadec-9-enoate	112629
Methyl oxohexanoate; Methyl 3-oxohexanoate	30414541
Methyl oxomethylpentanoate; Methyl 2-oxo-3-methylpentanoate;	3682426
Methyl oxooctanoate; Methyl 3-oxooctanoate	22348954
Methyl palmitate; Methyl hexadecanoate;	112390
Methyl pentadecanoate	7132641
Methyl pentanethioate; S-Methyl pentanethioate	42075434
Methyl pentenoate; Methyl 4-pentenoate	818575
Methyl phenethyl ether; Phenethyl methyl ether;	3558609
Methyl phenyl sulfide; Thioanisole	100685
Methyl phenylacetate;	101417
Methyl phenylbutyrate; Methyl 4-phenylbutyrate;	2046175
Methyl phenylglycidate; methyl beta-phenylglycidate	37161743
Methyl phenylpropionate; Methyl 3-phenylpropionate;	103253
Methyl propanethioate; S-Methyl propanethioate	5925757
Methyl propenyl disulfide; Methyl 1-propenyl disulfide;	5905475
Methyl propionate; Methyl propanoate;	554121
Methyl propyl disulfide; Methydithiopropane;	2179604
Methyl propyl sulfide	3877154
Methyl pyruvate; Methyl oxopropionate; Methyl 2-oxopropionate	600226
Methyl salicylate;	119368
Methyl senecioate; Methyl 3-methylbut-2-enoate	924505
Methyl sorbate; Methyl 2,4-hexadienoate;	689894
Methyl sulfide; Dimethyl sulfide; Methylthiomethane;	75183
Methyl thioacetate; S-Methyl thioacetate; Methanethiol acetate	1534083
Methyl thiobutyrate; S-Methyl butanethioate	2432511
Methyl thiofuroate; S-Methyl 2-thiofuroate;	13679613
Methyl thioglycolate; Methyl 2-mercaptoacetate	2365482
Methyl thioisobutyrate; S-Methyl isothiobutyrate	42075423
Methyl tiglate; Methyl 2-methylcrotonate	6622760
Methyl tridecanoate	1731880
Methyl undecanoate	1731868
Methyl undecenoate; Methyl 10-undecenoate	111819
Methyl undecynoate; Methyl 2-undecynoate;	10522186
Methyl valerate; Methyl pentanoate;	624248
Methyl vanillate; Methyl 4-hydroxy-3-methoxybenzoate;	3943746
Methyl-tert-butylphenol; 5-Methyl-2-(tert-butyl)phenol	88608
Methylacetophenone; 4-Methylacetophenone;	122009
Methylacetophenone; 2-Methylacetophenone	577162
Methylacetylpyrrole; 1-Methyl-2-acetylpyrrole;	932161
Methylanisole; o-Methylanisole; o-Cresyl methyl ether;	578585
Methylanisole; p-Methylanisole; p-Cresyl methyl ether;	104938
Methylbenzofuran; 2-Methylbenzofuran	4265252
Methylbenzothiazole; 2-Methyl-4,5-benzothiazole	120752
Methylbenzoxazole; 2-Methylbenzoxazole	95216
Methylbenzyl acetate ; 2-Methylbenzyl acetate	17373932
Methylbenzyl acetate ; 4-Methylbenzyl acetate	2216457
Methylbenzyl alcohol; 4-Methylbenzyl alcohol	589184
Methylbenzyl mercaptan; p-Methylbenzyl mercaptan	4498991
Methylbiphenyl; 4-Methylbiphenyl; 4-Methyl-1,1・biphenyl	644086
Methylbutanethiol; 2-Methyl-1-butanethiol;	1878188
Methylbutanethiol; 2-Methylbutane-2-thiol	1679090
Methylbutanethiol; 3-Methyl-2-butanethiol;	2084186
Methylbutanethiol; 3-Methylbutanethiol; Isoamyl mercaptan	541311
Methylbutanol; 2-Methylbutan-1-ol (racemic)	137326
Methylbutanol; 3-Methyl-2-butanol;	598754
Methylbutanol; 2-Methylbutan-2-ol;	75854
Methylbutanone; 3-Methylbutan-2-one; 2-Methyl-3-butanone	563804
Methylbutenal; 2-Methyl-2-butenal; Tiglic aldehyde;	497030
Methylbutenal; 3-Methyl-2-butenal; Prenal;	107868
Methylbutenoic acid; 2-Methyl-2-butenoic acid	13201462
Methylbutenol; 2-Methyl-3-buten-2-ol;	115184
Methylbutenol; 2-Methylbut-2-en-1-ol; Tiglic alcohol	4675870
Methylbutenol; 2-Methylbut-3-en-1-ol	4516909
Methylbutenol; 3-Methyl-2-buten-1-ol; Prenol;	556821
Methylbutenol; 3-Methylbut-3-en-1-ol; Isoprenol	763326
Methylbutenone; 3-methyl-3-buten-2-one	814788
Methylbutyl acetate; 1-Methylbutyl acetate; 2-Pentyl acetate	626380
Methylbutyl acetate; 2-Methylbutyl acetate;	624419
Methylbutyl butyrate; 2-Methylbutyl butyrate	51115641
Methylbutyl hexanoate; 2-Methylbutyl hexanoate	2601130
Methylbutyl isobutyrate; 2-Methylbutyl isobutyrate	2445694
Methylbutyl methylbutanoate; 2-Methylbutyl 3-methylbutanoate;	2445774
Methylbutyl methylbutyrate; 2-Methylbutyl 2-methylbutanoate;	2445785
Methylbutyl propionate; 2-Methylbutyl propionate	2438202
Methylbutyl salicylate; 2-Methylbutyl salicylate	51115630
Methylbutyl valerate; 2-Methylbutyl valerate	55590835
Methylbutylamine; 2-Methylbutylamine	96151
Methylbutyraldehyde; 2-Methylbutyraldehyde;	96173
Methylbutyraldehyde; 3-Methylbutyraldehyde; Isovaleraldehyde;	590863
Methylbutyric acid; 2-Methylbutyric acid;	116530
Methylbutyrolactone; alpha-Methyl-gamma-butyrolactone	1679476
Methylcinnamaldehyde; alpha-Methylcinnamaldehyde;	101393
Methylcinnamaldehyde; p-Methylcinnamaldehyde;	1504752
Methylcoumarin; 6-Methylcoumarin;	92488
Methylcrotonic acid; 3-Methylcrotonic acid; Senecioic acid;	541479
Methylcyclohexanone; 2-Methylcyclohexanone	583608
Methylcyclohexanone; 3-Methylcyclohexanone	591242
Methylcyclohexanone; 4-Methylcyclohexanone	589924
Methylcyclohexenone; 3-Methyl-2-cyclohexen-1-one;	1193186
Methylcyclopentenolone butyrate; Cyclotene butyrate	68227510
Methylcyclopentenone; 1-Methyl-1-cyclopenten-3-one;	2758181
Methyldihydrocyclopentapyrazine;	23747480
Methyldithiolane; 2-Methyl-1,3-dithiolane;	5616513
Methylenedioxyphenylbutanone; Piperonyl acetone;	55418525
Methylethenylbenzene; Isopropenylbenzene	98839
Methylformylpyrrole; N-Methyl-2-formylpyrrole	1192581
Methylfuran; 2-Methylfuran; alpha-Methylfuran; Silvan	534225
Methylfuranmethanethiol; 5-Methyl-2-furanmethanethiol	59303058
Methylfuranthiol; 2-Methyl-3-furanthiol;	28588741
Methylfurfural; 5-Methylfurfural;	620020
Methylfurfuryl alcohol; 5-Methylfurfuryl alcohol	3857258
Methylguaiacol; 5-Methylguaiacol; 2-Methoxy-5-methylphenol	1195091
Methylheptadienone; 6-Methyl-3,5-heptadien-2-one;	1604280
Methylheptanoic acid; 2-Methylheptanoic acid;	1188029
Methylheptanol; 5-methyl-3-heptanol; 5-methylheptan-3-ol	18720655
Methylheptanol; 6-methyl-3-heptanol; 6-methylheptan-3-ol	18720666
Methylheptanone; 2-Methylheptan-3-one	13019200
Methylheptanone; 6-Methylheptan-3-one	624420
Methylheptanone; 5-Methylheptan-3-one	541855
Methylheptanone; 6-Methylheptan-2-one	928687
Methylheptenol; 6-Methyl-5-hepten-2-ol; Sulcatol	1569604
Methylheptenone; 6-Methyl-5-hepten-2-one;	110930
Methylhexanal; 2-Methylhexanal	925542
Methylhexanal; 3-Methylhexanal	19269284
Methylhexane; 3-Methylhexane	589344
Methylhexanoic acid; 2-Methylhexanoic acid;	4536236
Methylhexanoic acid; 4-Methylhexanoic acid	1561111
Methylhexanol; 2-Methylhexan-3-ol, 2-Methyl-3-hexanol	617298
Methylhexanol; 5-methylhexanol; 5-methylhexan-1-ol	627985
Methylhexanone; 5-Methylhexan-2-one; 5-Methyl-2-hexanone	110123
Methylhexanone; 3-methyl-2-hexanone	2550212
Methylhexenone; 5-Methyl-3-hexen-2-one;	5166530
Methylhexenone; 5-Methyl-5-hexen-2-one;	3240093
Methylindole; 2-Methylindole; iso-Skatole	95205
Methylionone; Methyl-alpha-ionone;	7779308
Methylionone; Methyl-beta-ionone;	127435
Methylionone; alpha-iso-Methylionone; gamma-Methylionone	127515
Methylisopropylphenylpropionaldehyde; Cyclamen aldehyde;	103957
Methylmethylthiobutene; 2-Methyl-1-methylthio-2-butene	89534747
Methylmethylthiofuran; 2-Methyl-5-(methylthio)-furan;	13678596
Methylmethylthiopyrazine; 2-Methyl-3-methylthiopyrazine	2882204
Methylmethylthiopyrazine; 2-Methyl-6-methylthiopyrazine	2884131
Methylnaphthalene; 1-Methylnaphthalene;	90120
Methylnaphthalene; 2-Methylnaphthalene	91576
Methyloctanoic acid; 4-Methyloctanoic acid;	54947749
Methyloctanol; 2-Methyloctan-1-ol; 2-Methyloctanol	818815
Methyloctenone; (E)-7-Methyl-3-octen-2-one	33046810
Methyloxopentanoic acid; 4-Methyl-2-oxopentanoic acid	816660
Methylpentanal; 2-Methylpentanal;	123159
Methylpentanedione; 3-Methylpentane-2,4-dione	815576
Methylpentanedione; 4-Methyl-2,3-pentanedione;	7493585
Methylpentanoic acid; 3-Methylpentanoic acid;	105431
Methylpentanoic acid; 4-Methylpentanoic acid;	646071
Methylpentanol; 2-Methylpentan-1-ol; 2-Methylpentanol	105306
Methylpentanol; 2-Methylpentan-2-ol; 2-Methyl-2-pentanol	590363
Methylpentanol; 3-Methyl-1-pentanol; 3-Methylpentanol;	589355
Methylpentanol; 3-Methylpentan-2-ol; 3-Methyl-2-pentanol	565606
Methylpentanol; 3-Methylpentan-3-ol; 3-Methyl-3-pentanol	77747
Methylpentanol; 4-Methylpentan-1-ol; Isohexanol	626891
Methylpentanol; 4-Methylpentan-2-ol; 4-Methyl-2-pentanol	108112
Methylpentanone; 2-Methyl-3-pentanone	565695
Methylpentanone; 3-Methylpentan-2-one; 3-Methyl-2-pentanone	565617
Methylpentanone; 4-Methylpentan-2-one; 4-Methyl-2-pentanone	108101
Methylpentenal; 2-Methyl-2-pentenal;	623369
Methylpentene; 4-Methyl-cis-2-pentene; (Z)-4-Methyl-2-pentene	691383
Methylpentenoic acid; 2-Methyl-2-pentenoic acid;	3142721
Methylpentenoic acid; 2-Methyl-4-pentenoic acid;	1575742
Methylpentenoic acid; 4-Methylpent-2-enoic acid	10321718
Methylpentenoic acid; 4-Methylpent-3-enoic acid	504858
Methylpentenone; 4-Methyl-3-penten-2-one; Mesityl oxide;	141797
Methylpentenone; 4-Methyl-4-penten-2-one	3744023
Methylpentyldioxolane; 4-Methyl-2-pentyl-1,3-dioxolane;	1599491
Methylphenethyl alcohol; beta-Methylphenethyl alcohol;	1123859
Methylphenylbutanol; 2-Methyl-4-phenyl-2-butanol;	103059
Methylphenylbutenone; 3-Methyl-4-phenyl-3-buten-2-one;	1901264
Methylphenylhexenal; 5-Methyl-2-phenyl-2-hexenal;	21834924
Methylphenylpentanone; 4-Methyl-1-phenyl-2-pentanone;	5349622
Methylphenylpentanone; 4-Methyl-4-phenyl-2-pentanone;	7403421
Methylphenylpentenal; 4-Methyl-2-phenyl-2-pentenal;	26643914
Methylpiperidine; 1-Methylpiperidine	626675
Methylpiperidine; 2-Methylpiperidine	109057
Methylpropanethiol; 2-Methylpropane-2-thiol	75661
Methylpropanol; 2-Methyl-2-propanol; t-Butanol; tert-Butanol	75650
Methylpropenoic acid; 2-Methyl-2-propenoic acid	79414
Methylpropionylfuran; 2-Methyl-5-propionylfuran	10599696
Methylpropoxypyrazine; 2-Methyl-6-propoxypyrazine	67845287
Methylpropyloxathiane; 2-Methyl-4-propyl-1,3-oxathiane;	67715804
Methylpropylpyrazine; 2-Methyl-3-propylpyrazine	15986808
Methylpropylpyridine; 3-(2-Methylpropyl)pyridine;	14159616
Methylpropylthiazole; 2-(1-Methylpropyl)-thiazole;	18277275
Methylpyrazine; 2-Methylpyrazine;	109080
Methylpyridine; 2-Methylpyridine	109068
Methylpyridine; 3-Methylpyridine; 3-Picoline	108996
Methylpyridine; 4-Methylpyridine	108894
Methylpyrrole; 1-Methylpyrrole	96548
Methylpyrrolidine; 1-Methylpyrrolidine	120945
Methylquinoline; 2-Methylquinoline	91634
Methylquinoline; 6-Methylquinoline;	91623
Methylquinoline; 4-Methylquinoline; Lepidine	491350
Methylquinoxaline; 5-Methylquinoxaline;	13708128
Methylquinoxaline; 2-Methylquinoxaline	7251618
Methyltetrahydrofuran; 2-Methyltetrahydrofuran	96479
Methyltetrahydrofuranone; 2-Methyltetrahydrofuran-3-one;	3188009
Methyltetrahydrofuranone; 5-Methyltetrahydrofuran-3-one	34003720
Methyltetrahydronaphthalenone; Kumarone	34545885
Methyltetrahydrothiophenone; 2-Methyltetrahydrothiophen-3-one	13679851
Methylthiazole; 2-Methylthiazole	3581871
Methylthiazole; 4-Methylthiazole;	693958
Methylthiazole; 5-Methylthiazole	3581893
Methylthiazolidine; 2-Methylthiazolidine	24050166
Methylthiazoline; 2-Methyl-2-thiazoline	2346001
Methylthioacetone; (Methylthio)acetone	14109729
Methylthiobenzothiazole; 2-(Methylthio)benzothiazole	615225
Methylthiobutanal; 3-Methylthiobutanal;	16630527
Methylthiobutanol; 4-(Methylthio)butanol;	20582858
Methylthiobutanone; 3-(Methylthio)-2-butanone	53475153
Methylthiobutyric acid; 3-(methylthio)butyric acid	16630652
Methylthioethanol; 2-(Methylthio)ethanol;	5271385
Methylthioethylpyrazine; 2-Methylthio-3-ethylpyrazine	72987623
Methylthiohexyl acetate; 3-(Methylthio)hexyl acetate	51755852
Methylthiolane; 2-Methylthiolane; 2-Methyltetrahydrothiophene	1795091
Methylthiooxobutanoic acid; 4-(Methylthio)-2-oxobutanoic acid	583926
Methylthiophencarboxaldehyde; 2-Formyl-5-methylthiophene;	13679704
Methylthiophene; 2-Methylthiophene	554143
Methylthiophene; 3-Methylthiophene	616444
Methylthiophenecarboxaldehyde	5834162
Methylthiophenol; o-Methylthiophenol; Thioguaiacol;	1073296
Methylthiopropanal; 3-(Methylthio)-propanal; Methional;	3268493
Methylthiopropanol; 3-(Methylthio)-propanol; Methionol;	505102
Methylthiopropionic acid; 3-(Methylthio)propionic acid	646015
Methylthiopropylamine; 3-(Methylthio)propylamine	4104454
Methylundecanal; 2-Methylundecanal; Aldehyde C-12 MNA;	110418
Methylvaleric acid; 2-Methylvaleric acid;	97610
Methylvinylpyrazine; 2-Methyl-5-vinylpyrazine	13925081
Methylvinylthiazole; 4-Methyl-5-vinylthiazole;	1759280
Mintlactone; Mint lactone; Menthofurolactone; Menthalactone;	13341725
Mixture of butyl propyl disulfide and propyl and butyl disulfide	72437640
Monoglyme; 1,2-dimethoxyethane	110714
Muscone; d,l-Muscone; 3-Methyl-1-cyclopentadecanone	541913
Musk ambrette; (Formerly FEMA# 2758, deleted from list in 1984)	83669
Muurolene; alpha-Muurolene	10208807
Myrcene;	123353
Myrcenol; 7-Methyl-3-methyleneoct-1-en-7-ol	543395
Myristaldehyde; Tetradecanal; Aldehyde C-14 (Myristic);	124254
Myristic acid; Tetradecanoic acid;	544638
Myristicin	607910
Myristyl alcohol; Tetradecanol; Alcohol C-14;	112721
Myrtanol; 2-Hydroxymethyl-6,6-dimethyl-bicyclo[3.1.1]heptane	514998
Myrtanyl acetate	29021361
Myrtenal; 2-Pinen-10-al;	564943
Myrtenol; 2-Pinen-10-ol;	515004
Myrtenyl acetate; 2-Pinene-10-yl acetate; 2-Pinen-10-yl acetate;	1079012
Naphthalene	91203
Naphthalenethiol; 2-Naphthalenethiol;	91601
Naphthyl butyl ether; beta-Naphthyl butyl ether	10484567
Naphthyl ethyl ether; beta-Naphthyl ethyl ether;	93185
Naphthyl methyl ether; beta-Naphthyl methyl ether	93049
Naringenin; (ｱ)-Naringenin	480411
Naringin	10236472
Neo-dihydrocarveol; ; Neo-p-menth-8-en-2-ol	18675348
Neomenthol; d-neoMenthol;	2216526
Neomenthyl acetate	2230877
Neral; cis-3;7-Dimethylocta-2,6-dienal; Z-Citral	106263
Nerol oxide;	1786089
Nerol;	106252
Nerolidol, S-(cis)]-isomer; cis-Nerolidol	142507
Nerolidol;	7212444
Nerolidol; trans-Nerolidol	40716663
Neryl acetate;	141128
Neryl propionate;	105919
Nonadienal; 2,4-Nonadienal	6750034
Nonadienal; (E,E)-2,6-Nonadienal; trans,trans-2,6-Nonadienal;	17587336
Nonadienal; (E,Z)-2,6-Nonadienal; trans,cis-2,6-Nonadienal;	557482
Nonadienal; trans-2, trans-4-Nonadienal	5910872
Nonadiene; 2,4-Nonadiene	56700788
Nonadienol; 2,6-Nonadienol; 2,6-Nonadien-1-ol;	7786449
Nonadienol; (3E,6Z)-Nonadien-1-ol; trans-3-cis-6-Nonadien-1-ol	56805233
Nonadienol; trans,cis-2,6-nonadienol; (2E,6Z)-Nonadien-1-ol	28069729
Nonadienyl acetate; (E,Z))-2,6-Nonadien-1-yl acetate	68555657
Nonalactone; delta-Nonalactone; 5-Nonanolide;	3301948
Nonalactone; gamma-Nonalactone; Aldehyde C-18; 4-Nonanolide;	104610
Nonanal diethyl acetal; 1,1-Diethoxynonane	54815133
Nonanal dimethyl acetal; 1,1-dimethoxynonane	18824630
Nonanal; Nonyl aldehyde; Aldehyde C-9;	124196
Nonane; n-Nonane	111842
Nonanedioic acid; Azelaic acid	123999
Nonanedithiol; 1,9-Nonanedithiol;	3489289
Nonanoic acid;	112050
Nonanol; 2-Nonanol; Methyl heptyl carbinol;	628999
Nonanol; 1-Nonanol; Nonyl alcohol; Alcohol C-9;	143088
Nonanol; 3-Nonanol; Nonan-3-ol	624511
Nonanone; 2-Nonanone; Methyl heptyl ketone;	821556
Nonanone; 3-Nonanone;	925780
Nonanone; 4-Nonanone; Nonan-4-one	4485090
Nonanoyl hydroxymethoxybenzylamide;	2444464
Nonenal; 2-Nonenal	2463538
Nonenal; cis-6-Nonenal;	2277192
Nonenal; trans-2-Nonenal	18829566
Nonenal; (E)-4-Nonenal; trans-4-nonenol	2277169
Nonene; 1-nonene	124118
Nonenoic acid; 2-Nonenoic acid; Non-2-enoic acid	3760110
Nonenoic acid; 3-Nonenoic acid; Non-3-enoic acid	4124883
Nonenol; cis-2-Nonen-1-ol; (Z)-2-Nonen-1-ol	41453569
Nonenol; cis-6-Nonen-1-ol; (Z)-Non-6-en-1-ol	35854865
Nonenol; trans-2-Nonen-1-ol; trans-2-Nonenol	31502144
Nonenol; 3-Nonen-1-ol; cis-3-Nonen-1-ol	10340235
Nonenol; Non-1-en-3-ol	21964443
Nonenol; trans-3-Nonen-1-ol; (E)-Non-3-en-1-ol; (E)-3-Nonenol	10339614
Nonenol; trans-6-Nonenol; (E)-6-Nonenol	2277205
Nonenone; (E)-5-Nonen-2-one; trans--5-Nonen-2-one	27039845
Nonenone; 8-nonen-2-one	5009325
Nonenone; Non-2-en-4-one; 2-Nonen-4-one	32064725
Nonenone; Non-3-en-2-one; 3-Nonen-2-one	14309570
Nonenyl acetate; (Z)-3-Nonenyl acetate; (Z)-Non-3-enyl acetate	13049882
Nonenyl acetate; (Z)-6-Nonenyl acetate; cis-Non-6-enyl acetate	76238227
Nonenyl acetate; 3-Nonenyl acetate; Non-3-enyl acetate	13049882
Nonyl acetate;	143135
Nonyl butyrate; Nonyl butanoate	2639647
Nonyl hexanoate; Nonyl caproate	101452997
Nonyl isobutyrate	10522346
Nonyl octanoate; Nonyl caprylate; Nonyl octanoate	7786483
Nonyl phenylacetate	72109821
Nonyl propionate	53184671
Nootkatone;	4674504
Nopol; 2-(6,6-Dimethylbicyclo[3.1.1]hept-2-en-2-yl)ethan-1-ol	128507
Nopyl acetate; Lignyl acetate	128518
Ocimene; cis-3,7-Dimethyl-1,3,6-octatriene;	3338554
Ocimene; trans-3,7-Dimethyl-1,3,6-octatriene; beta-Ocimene	13877913
Ocimenol; 2,6-Dimethylocta-5,7-dien-2-ol	5986389
Octadecalactone; delta-Octadecalactone	1227516
Octadecalactone; gamma-Octadecalactone	502261
Octadecane	593453
Octadecenal; 16-Octadecenal	56554871
Octadecenal; 9-Octadecenal; 9-Octadecenyl aldehyde	5090415
Octadecyl acetate; Stearyl acetate	822231
Octadienal; trans,trans-2,4-Octadienal;	30361285
Octadienone; Octa-3,5-dien-2-one; (E,E)-3,5-Octadien-2-one	30086023
Octadienone; 3,5-Octadien-2-one (no isomers specified)	30086023
Octalactone; delta-Octalactone; 5-Octanolide;	698760
Octalactone; gamma-Octalactone; 4-octanolide;	104507
Octanal diethyl acetal; 1,1-Diethoxyoctane	54889484
Octanal dimethyl acetal;	10022283
Octanal propylene glycol acetal; 2-heptyl-4-methyl-1,3-dioxolane	74094614
Octanal; Caprylic aldehyde; Aldehyde C-8;	124130
Octandione; 2,3-Octandione; Octan-2,3-dione	585251
Octane; n-Octane	111659
Octanediol; Octane-1,3-diol; 1,3-Octanediol	23433058
Octanedione; Octane-4,5-dione; 4,5-Octanedione	5455243
Octanoic acid; Caprylic acid;	124072
Octanol; 1-Octanol; Octyl alcohol; Alcohol C-8;	111875
Octanol; 2-Octanol;	123966
Octanol; 3-Octanol;	589980
Octanone; 2-Octanone;	111137
Octanone; 3-Octanone;	106683
Octenal; trans-2-Octenal	2548870
Octene; 1-Octene	111660
Octene; 2-Octene	111671
Octenoic acid; 2-Octenoic acid (no isomers specified)	1470504
Octenoic acid; trans-2-Octenoic acid; (E)-2-Octenoic acid	1871676
Octenol; (E)-2-Octen-1-ol; trans-2-Octenol; trans-2-Octen-1-ol	18409171
Octenol; (E)-2-Octen-4-ol; trans-2-Octen-4-ol	4798612
Octenol; 1-Octen-3-ol;	3391864
Octenol; 3-Octen-2-ol;	76649144
Octenol; cis-3-Octen-1-ol;	20125842
Octenol; cis-5-Octen-1-ol;	64275736
Octenol; 2-Octen-1-ol; Oct-2-en-1-ol (no isomers specified)	22104785
Octenol; cis-2-octenol; (Z)-2-octenol; (Z)-2-octen-1-ol	26001581
Octenone; 1-Octen-3-one;	4312996
Octenone; 2-Octen-4-one;	4643270
Octenone; 3-Octen-2-one;	1669449
Octenone; 4-Octen-3-one	14129487
Octenone; 7-Octen-2-one	3664606
Octenyl acetate; 1-Octen-3-yl acetate;	2442106
Octenyl butyrate; 1-Octen-3-yl butyrate;	16491546
Octyl acetate;	112141
Octyl acetate; 3-Octyl acetate;	4864613
Octyl acetate; sec-Octyl acetate; 2-Octyl acetate	2051505
Octyl benzoate	94508
Octyl butyrate; Octyl butanoate;	110394
Octyl decanoate	2306925
Octyl formate;	112323
Octyl furoate; Octyl 2-furoate;	39251882
Octyl heptanoate;	5132752
Octyl hexanoate; Octyl caproate	4887303
Octyl isobutyrate; Octyl 2-methylpropanoate;	109159
Octyl isovalerate; Octyl 3-methylbutanoate;	7786585
Octyl mercaptan; Octane-1-thiol; 1-Octanethiol	111886
Octyl methylbutyrate; Octyl 2-methylbutyrate;	29811505
Octyl nonanoate	5303264
Octyl octanoate; Octyl caprylate;	2306889
Octyl phenylacetate;	122452
Octyl pivalate; Octyl trimethylacetate	27751888
Octyl propionate; Octyl propanoate;	142609
Octylfuran; 2-Octylfuran	4179388
Octylthiophene; 2-Octylthiophene	880364
Oleic acid; (Z)-9-Octadecenoic acid;	112801
Oleyl alcohol; cis-9-Octadecenol	143282
Orivone; 4-tert-Pentylcyclohexanone	16587716
Oxobutanal dimethyl acetal; 3-Oxobutanal dimethyl acetal;	5436215
Oxobutyric acid; 2-Oxobutyric acid;	600180
Oxoglutaric acid; 2-Oxopentanedioic acid	328507
Oxophenylpropionic acid; Phenylpyruvic acid	156069
Palmitic acid; Hexadecanoic acid;	57103
Palmityl acetate; Hexadecyl acetate; Cetyl acetate	629709
Pantolactone; 3,3-dimethyl-2-hydroxy-4-butanolide	599042
Paradol; [6]-Paradol (Synonym of [5]-Paradol is incorrect)	27113220
Paraldehyde; 2,4,6-Trimethyl-1,3,5-trioxane	123637
Patchouli alcohol; Patchoulol; Patchoulanol	5986550
Pentadecalactone; omega-Pentadecalactone; 15-pentadecanolide;	106025
Pentadecane	629629
Pentadecano-1,14-lactone; Pentadeca-1,14-lactone	32539858
Pentadecanoic acid	1002842
Pentadecanol; Pentadecan-1-ol	629765
Pentadecanone; 2-Pentadecanone;	2345280
Pentanal diethyl acetal; 1,1-Diethoxypentane	3658795
Pentanedione; 2,3-Pentanedione; Acetyl propionyl;	600146
Pentanethiol; 2-Pentanethiol;	2084197
Pentanethiol; 3-Pentanethiol	616319
Pentanethiol; Pentane-1-thiol; 1-Pentanethiol	110667
Pentanol; 2-Pentanol;	6032297
Pentanol; 3-Pentanol; Pentan-3-ol	584021
Pentanone; 2-Pentanone;	107879
Pentanone; 3-Pentanone; Pentan-3-one	96220
Pentanoylfuran; 2-Pentanoylfuran	3194170
Pentanoylthiophene; 2-Pentanoylthiophene	53119258
Pentenal; Pent-4-enal; 4-Pentenal	2100176
Pentenoic acid; 4-Pentenoic acid;	591800
Pentenoic acid; 2-Pentenoic acid; Pent-2-enoic acid	13991372
Pentenol; 1-Penten-3-ol;	616251
Pentenol; (Z)-2-Pentenol; cis-2-Pentenol	1576950
Pentenol; 3-Pentenol; 3-Penten-1-ol (No isomers specified)	39161198
Pentenol; Pent-4-en-1-ol; 4-Penten-1-ol	821090
Pentenol; trans-Pent-3-en-1-ol; (E)-Pent-3-en-1-ol;	764374
Pentenone; 1-Penten-3-one; Ethyl vinyl ketone;	1629589
Pentenone; 3-Penten-2-one;	625332
Pentenyl acetate; 4-Pentenyl acetate; 4-Penten-1-yl acetate	1576858
Pentenyl hexanoate; Pent-2-enyl hexanoate	74298898
Pentyl butyrate; 2-Pentyl butyrate; 2-Pentyl butanoate	60415614
Pentylamine; n-Amylamine	110587
Pentylfuran; 2-Pentylfuran;	3777693
Pentylfurylketone; Pentyl 2-furyl ketone; 2-Hexanoylfuran;	14360500
Pentylpyridine; 2-Pentylpyridine;	2294760
Pentylthiophene; 2-Pentylthiophene	4861589
Perilla alcohol; p-Mentha-1,8-dien-7-ol; Perillyl alcohol;	536594
Perillaldehyde; p-Mentha-1,8-dien-7-al;	2111753
Perillaldehyde; l-Perillaldehyde; (-)-Perillaldehyde	18031408
Perillyl acetate; p-Mentha-1,8-dien-7-yl acetate;	15111963
Phellandrene; alpha-Phellandrene; p-Mentha-1,5-diene;	99832
Phellandrene; beta-Phellandrene	555102
Phenethyl acetate; 2-Phenylethyl acetate;	103457
Phenethyl alcohol; 2-Phenethyl alcohol;	60128
Phenethyl anthranilate; 2-Phenylethyl anthranilate;	133186
Phenethyl benzoate; 2-Phenylethyl benzoate;	94473
Phenethyl butyrate; 2-Phenylethyl butanoate;	103526
Phenethyl cinnamate; 2-phenylethyl cinnamate;	103537
Phenethyl formate; 2-phenylethyl formate;	104621
Phenethyl furoate; Phenethyl 2-furoate; 2-Phenethyl 2-furoate	7149328
Phenethyl hexanoate; 2-Phenylethyl caproate;	6290375
Phenethyl isobutyrate; 2-Phenylethyl 2-methylpropanoate;	103480
Phenethyl isothiocyanate; 2-Phenylethyl isothiocyanate	2257092
Phenethyl isovalerate; 2-Phenethyl 3-methylbutanoate;	140261
Phenethyl mercaptan; (+/-)-1-Phenethylmercaptan	6263656
Phenethyl methylbutyrate; Phenethyl 2-methylbutyrate;	24817514
Phenethyl nonanoate	57943676
Phenethyl octanoate; 2-Phenylethyl caprylate;	5457705
Phenethyl phenylacetate; 2-Phenylethyl phenylacetate;	102205
Phenethyl pivalate	67662968
Phenethyl propionate; 2-Phenylethyl propanoate;	122703
Phenethyl salicylate; 2-Phenylethyl salicylate;	87229
Phenethyl senecioate; 2-Phenethyl 3-methylcrotonate;	42078659
Phenethyl tiglate; 2-Phenethyl tiglate;	55719852
Phenethyl valerate; 2-Phenethyl valerate; Phenethyl pentanoate	7460744
Phenethylamine; 1-Amino-2-phenylethane; 2-Phenylethylamine	64040
Phenol;	108952
Phenoxyacetic acid;	122598
Phenoxyethanol; 2-Phenoxyethanol; Arosol (Symrise)	122996
Phenoxyethyl isobutyrate; 2-Phenoxyethyl isobutyrate;	103606
Phenoxyethyl propionate; 2-phenoxyethyl propionate	23495127
Phenyl acetate	122792
Phenyl benzoate	93992
Phenyl butyrate; Phenyl butanoate	4346183
Phenyl disulfide; Diphenyl disulfide;	882337
Phenyl isobutyrate	20279292
Phenyl propionate	637274
Phenyl salicylate; Phenyl 2-hydroxybenzoate	118558
Phenyl valerate; Phenyl pentanoate	20115235
Phenylacetaldehyde diethyl acetal	6314972
Phenylacetaldehyde dimethyl acetal;	101484
Phenylacetaldehyde ethyleneglycol acetal	101495
Phenylacetaldehyde;	122781
Phenylacetic acid;	103822
Phenylalanine; D,L-Phenylalanine;	150301
Phenylalanine; L-Phenylalanine;	63912
Phenylbutandione; 1-Phenylbutan-1,3-dione; Benzoylacetone	93914
Phenylbutanoic acid; 4-Phenylbutanoic acid	1821121
Phenylbutanol; 4-Phenyl-2-butanol;	2344709
Phenylbutanol; 4-Phenylbutan-1-ol; 4-Phenyl-1-butanol	3360416
Phenylbutanone; 1-Phenylbutan-1-one; n-Butyrophenone	495409
Phenylbutanone; 4-Phenylbutan-2-one; Benzylacetone	2550267
Phenylbutenal; 2-Phenyl-2-butenal;	4411896
Phenylbutenol; 4-Phenyl-3-buten-2-ol;	17488652
Phenylbutenone; 4-Phenyl-3-buten-2-one;	122576
Phenylbutyl acetate; 4-Phenyl-2-butyl acetate;	10415880
Phenylethyl heptanoate; 2-Phenethyl heptanoate	5454115
Phenylethyl mercaptan; 2-Phenylethanethiol;	4410995
[truncated: 346 more rows]
